# Supplementary material for: The Effect of In Vitro Cultivation on the Transcriptome of Adult Brugia malayi
Source: PLoS Negl Trop Dis. 2016 Jan 4;10(1):e0004311. doi: 10.1371/journal.pntd.0004311 (PMC4699822; doi:10.1371/journal.pntd.0004311)
Supplement: S2 Table — All genes with a log2 fold-change < -1.0 or > +1.0 are listed for all comparisons between time points. (XLSX) [file pntd.0004311.s004.xlsx]

## Sheet: Table S2
Feature	Uniprot #	Wormbase ID	Genbank ID	Gene Annotation	GO Annotation	C.elegans Ortholog	T2 vs T1	T3 vs T1	T3 vs T2	T4 vs T1	T4 vs T2	T4 vs T3
Bm10001	A8QDD0	WBGene00230262	XM_001901957.1	Hypothetical protein partial mRNA	-	-	4.14633	3.94806		3.00224	-1.09943
Bm10020	A0A0H5SL71	WBGene00230281	XM_001902030.1	Hypothetical protein partial mRNA	-	-			3.67496
Bm10025	A8QDQ4	WBGene00230286	XM_001902040.1	Hypothetical protein partial mRNA	-	-	1.56016	1.28374		1.08679
Bm10026	A8QDQ9	WBGene00230287	XM_001902044.1	Fucosyl transferase family protein partial mRNA	fucosyltransferase activity (GO:0008417)	G5EDR5		1.02723	1.72372	1.03684	1.7856
Bm10031	A8NJI3	WBGene00230292	XM_001892209.1	Hypothetical 38.3 kDa protein in HEM2-OCH1 intergenic region partial mRNA	binding (GO:0005488), catalytic activity (GO:0003824), coenzyme binding (GO:0050662)	Q19391	-1.35763				1.30023
Bm10068	A8Q615	WBGene00230329	XM_001900175.1	Hypothetical protein partial mRNA	transferase activity	Q94056	1.06794
Bm10087	A0A024MSJ8	WBGene00230348	CDP96873.1	Protein Bm10087, isoform a	-	-				1.13672
Bm10090	A8Q5A0	WBGene00230351	XM_001900243.1	Serine/threonine protein phosphatase PP1, putative partial mRNA	hydrolase activity (GO:0016787)	-			1.91754
Bm10093	A8QG65	WBGene00230354	XM_001902869.1	Roller protein 8 partial mRNA	structural constituent of cuticle (GO:0042302)	P18831					1.07866
Bm101	A0A024MAU0	WBGene00220362	CDP91207.1	Protein Bm101, partial	-	-					-2.97466
Bm10106	A0A024MTZ1	WBGene00230367	CDP96965.1	Protein Bm10106	-	-			-1.64265
Bm1015	A0A024N7D8	WBGene00221276	CDQ02043.1	Protein Bm1015	-	-					-2.04104
Bm10158	A8PBG1	WBGene00230419	XM_001895666.1	Hypothetical protein partial mRNA	transcription initiation factor activity (GO:0016986), DNA binding (GO:0003677)	-			-1.1162
Bm10165	A8NFU3	WBGene00230426	XM_001891810.1	Hypothetical protein partial mRNA	-	-	-1.20032
Bm10171	A8NZH4	WBGene00230432	XM_001894305.1	Hypothetical protein partial mRNA	-	-	1.31006		-1.53568
Bm10175	A0A024MUJ3	WBGene00230436	CDP97145.1	Protein Bm10175	-	-	-2.13852		2.05987		2.13907
Bm10188	A8NK90	WBGene00230449	XM_001892309.1	Hypothetical protein partial mRNA	-	-		-1.15703		-1.24626
Bm10190	A8NK14	WBGene00230451	XM_001892289.1	Hypothetical protein partial mRNA	-	-		1.6286
Bm10200	A8PAE3	WBGene00230461	XM_001895501.1	PAN domain containing protein partial mRNA	-	-		3.68028	1.92429	4.28537	2.53945
Bm10203	A0A0H5S7H2	WBGene00230464	XM_001896826.1	Hypothetical protein partial mRNA	-	-				4.86453	2.75624
Bm10211	A8NR37	WBGene00230472	XM_001893037.1	Hypothetical protein partial mRNA	-	Q95QY1	-1.05169				1.62677
Bm10214	A8NR31	WBGene00230475	XM_001893031.1	Hypothetical protein partial mRNA	-	-				-1.24583		-1.34125
Bm10215	A8NR30	WBGene00230476	XM_001893030.1	Gene cp2.2 partial mRNA	-	-	-1.07826			-1.32297		-1.22362
Bm1023	A8QB95	WBGene00221284	XM_001901043.1	Hypothetical UPF0041 protein F53F10.3 in chromosome I partial mRNA	-	O01578		-2.21652	-2.38146	-3.36855	-3.52431	-1.15078
Bm10243	A8P7L7	WBGene00230504	XM_001898546.1	Myosin tail family protein (Bm1_35670) partial mRNA	motor activity (GO:0003774), motor activity (GO:0003774), ATP binding (GO:0005524), protein binding (GO:0005515)	Q20641	-1.01701			-1.09981
Bm10246	A8PVC0	WBGene00230507	XM_001898532.1	ML domain containing protein (Bm1_35600) partial mRNA	-	O17271					1.04257
Bm10247	A8PVB5	WBGene00230508	XM_001898528.1	Hypothetical protein (Bm1_35580) partial mRNA	-	-		1.43229		1.47699
Bm10251	A8PVA7	WBGene00230512	XM_001898522.1	Hypothetical protein (Bm1_35550) partial mRNA	-	-		2.23666	2.09737	2.74075	2.60711
Bm10256	A0A024MTY6	WBGene00230517	CDP97358.1	Protein Bm10256, isoform a	-	-			-1.29863
Bm1026	A0A0K0IMM5	WBGene00221287	XM_001901104.1	Hypothetical protein partial mRNA	-	-			1.64805
Bm10291	A8NHT4	WBGene00230552	XM_001896487.1	Hypothetical protein partial mRNA	protein binding (GO:0005515)	-					1.26201
Bm10299	A8PTU4	WBGene00230560	XM_001898239.1	14-3-3 protein partial mRNA	-	P41932		-1.17977		-1.13146
Bm10313	A8PRL5	WBGene00230574	XM_001898287.1	Protein kinase domain containing protein partial mRNA	protein kinase activity (GO:0004672), ATP binding (GO:0005524), protein serine/threonine kinase activity (GO:0004674), transferase activity	O44192			-1.39725		-1.17227
Bm10315	A0A024MUT6	WBGene00230576	CDP97576.1	Protein Bm10315, isoform b	-	-		-1.09382		-1.13276
Bm10329	A8P8T5	WBGene00230590	XM_001895280.1	Hypothetical protein partial mRNA	-	-		1.2254		2.4299	1.82699	1.20393
Bm10336	A0A0K0IMW7	WBGene00230597	CDP97628.1	Indoleamine 2,3-dioxygenase partial mRNA	-	-					2.55732
Bm10359	A8QHR7	WBGene00230620	XM_001902916.1	Hypothetical protein partial mRNA	nucleotide binding (GO:0000166)	-			-1.1708		-1.05143
Bm10360/Bma-rsp-5	A0A0J9XY87	WBGene00230620	XM_001902916.1	Hypothetical protein partial mRNA	-	Q10021					-1.41614
Bm10372	A8P514	WBGene00230633	XM_001894740.1	Hypothetical protein partial mRNA	binding (GO:0005488), binding (GO:0005488), nucleic acid binding (GO:0003676), nucleotide binding (GO:0000166)	G5EDT5		-1.05334
Bm10377	A0A0H5SME1	WBGene00230638	CDP97821.1	Protein Bm10377, isoform b	-	-			-1.43025
Bm10381	A0A0J9XYD2	WBGene00230642	CDP97839.1	Protein Bm10381	-	-		2.97145	3.49636			-1.97806
Bm10397	A8Q3S4, A0A024MW69	WBGene00230658	XM_001899847.1	Hypothetical protein (Bm1_42100) partial mRNA	-	-					-1.4589
Bm10403	A8Q3X3	WBGene00230664	XM_001899887.1	Hypothetical protein (Bm1_42290) partial mRNA	-	-	-1.25099				1.15363
Bm10407	A0A024MWZ1	WBGene00230668	CDP98020.1	Protein Bm10407, isoform d	-	-		-1.01546		-1.48919
Bm10410	A8PJY1	WBGene00230671	XM_001899904.1	Heavy neurofilament protein (Bm1_42375) partial mRNA	-	O44948		-1.31276
Bm10412	A0A024MVW6	WBGene00230673	CDP98033.1	Protein BM-COL-115	structural constituent of cuticle (GO:0042302)	O44796	-1.14321				1.37618
Bm10414	A8PIC4	WBGene00230675	XM_001899909.1	Nematode cuticle collagen N-terminal domain containing protein (Bm1_42405) partial	structural constituent of cuticle (GO:0042302)	Q9NAE0			-1.10913
Bm10432	A8Q475	WBGene00230693	XM_001899959.1	Hypothetical protein (Bm1_42655) partial mRNA	-	-	-1.16884
Bm10434	A8Q483	WBGene00230695	XM_001899964.1	Hypothetical protein (Bm1_42680) partial mRNA	-	-	1.65271				-1.32639
Bm10453	A8PNL1	WBGene00230714	XM_001897499.1	Transcriptional regulator, Sir2 family protein partial mRNA	zinc ion binding (GO:0008270), hydrolase activity, NAD+ binding (GO:0070403)	-			1.21309
Bm10461/Bma-alt-3	P90700	WBGene00230722	XM_001893556.1	Unknown, identical partial mRNA	-	-		5.37208	4.68042			-3.05898
Bm10463	A0A024MX90	WBGene00230724	CDP98269.1	Protein Bm10463	DNA binding (GO:0003677)	-					1.43069
Bm10483	A8NSI8	WBGene00230744	XM_001893210.1	Hypothetical protein partial mRNA	-	Q22147					1.02384
Bm10487	A8NSL6	WBGene00230748	XM_001893223.1	Hypothetical protein partial mRNA	zinc ion binding (GO:0008270), nucleic acid binding (GO:0003676)	Q10938			-1.02712
Bm10488	A8NSM1	WBGene00230748	XM_001893223.1	Hypothetical protein partial mRNA	-	-			-1.12118
Bm10506	A8PU70	WBGene00230767	XM_001898332.1	Hypothetical protein partial mRNA	-	-		-1.40043	-1.4469			1.05315
Bm1051	A8QCR0	WBGene00221312	XM_001901410.1	Inhibitor of Apoptosis domain containing protein partial mRNA	-	-	-1.09208	-1.22271		-1.16497
Bm10515	A8P6N8	WBGene00230776	XM_001902533.1	Hypothetical protein partial mRNA	-	-	1.11149		-1.06107		-1.52062
Bm10526	A8QDV3	WBGene00230787	XM_001901500.1	Hypothetical protein partial mRNA	-	-		1.17879	1.0786
Bm10530	A8Q7I8	WBGene00230791	XM_001901522.1	Protein kinase domain containing protein partial mRNA	ATP binding (GO:0005524), protein binding (GO:0005515), protein kinase activity (GO:0004672), ATP binding (GO:0005524), protein tyrosine kinase activity (GO:0004713), transferase activity	Q23554	-1.31904	-2.01545		-1.24442
Bm10532	A8QDY6	WBGene00230793	XM_001901526.1	Hypothetical protein partial mRNA	-	-				-1.17832
Bm10536	A8QDZ6	WBGene00230797	XM_001901534.1	Hypothetical protein partial mRNA	-	-		1.38089		1.43207
Bm10572	A8PUF0	WBGene00230833	XM_001901673.1	F-box domain containing protein partial mRNA	protein binding (GO:0005515)	O01761		-1.20941		-1.19429
Bm10581	A8QEI0	WBGene00230842	XM_001901695.1	Hypothetical protein partial mRNA	-	-					-1.16258
Bm10593	A8NPV1	WBGene00230854	XM_001902446.1	PHD-finger family protein partial mRNA	protein binding (GO:0005515), protein binding (GO:0005515), zinc ion binding (GO:0008270)	-						-1.12767
Bm10594	A0A0J9XZW5	WBGene00230855	XM_001891831.1	Indoleamine 2,3-dioxygenase partial mRNA	heme binding (GO:0020037)	-	-1.984	-2.38444
Bm10595	A8P9F4	WBGene00230856	XM_001895374.1	KH domain containing protein partial mRNA	RNA binding (GO:0003723)	-			-1.07927
Bm10598	A0A0I9N615	WBGene00230859	CDP98845.1	Protein Bm10598, isoform a	-	-		2.28972	2.21903	2.15449	2.09604
Bm10602	A0A0K0INU2	WBGene00230863	XM_001902151.1	Hypothetical protein partial mRNA	-	-			4.11435
Bm10607	A8PDE4	WBGene00230868	XM_001895939.1	Negative elongation factor D partial mRNA	-	-			1.51731
Bm1062	A0A024MAE8	WBGene00221323	XM_001895258.1	Hypothetical protein partial mRNA	-	Q20327		1.07306	1.26985	1.65528	1.88125
Bm10623	A8P478	WBGene00230884	XM_001894614.1	Hypothetical protein partial mRNA	-	-				-1.04629
Bm10625	A0A0I9R341	WBGene00230886	XM_001894609.1	Hypothetical protein partial mRNA	-	Q965S1			-1.88282
Bm10631	Q71TT6	WBGene00230892	AF225296.1	Recombinant antigen R1 (17DIII) mRNA, complete cds	-	-		1.26342	1.99653	1.72197	2.47815
Bm10635	A8P2W6	WBGene00230896	XM_001894439.1	bHLH-PAS transcription factor partial mRNA	transcription regulator activity (GO:0030528), protein binding (GO:0005515), signal transducer activity (GO:0004871)	-			1.2038
Bm10639	A8PDK8	WBGene00230900	XM_001895968.1	Hypothetical protein partial mRNA	-	-		1.23624	1.21246	1.49725	1.50902
Bm1064	A0A024MA55	WBGene00221325	CDP90646.1	Protein Bm1064	-	-	1.36379	1.45459
Bm10641	A8NK43	WBGene00230902	XM_001893255.1	Zinc finger, C2H2 type family protein partial mRNA	zinc ion binding (GO:0008270), nucleic acid binding (GO:0003676)	G5EF51	-1.37838
Bm10653	A8P0S4	WBGene00230914	XM_001894159.1	Hypothetical UPF0205 protein C40H1.5 in chromosome III precursor partial mRNA	-	Q03575	1.16568
Bm10656	A0A024NDA7	WBGene00230917	CDQ03954.1	Protein Bm10656, isoform b	calcium ion binding (GO:0005509), calcium-dependent phospholipid binding (GO:0005544)	G5EEA8		1.12552	1.09972	1.11104	1.10137
Bm10661	A8PIG2	WBGene00230922	XM_001896722.1	Hypothetical protein partial mRNA	-	-				1.7464	2.15212
Bm10675	A8Q6Z9	WBGene00230936	XM_001900368.1	Hypothetical 35.9 kDa protein C05B5.4 in chromosome III partial mRNA	-	P34553	1.3315		-1.33679
Bm10687	A0A0H5SBA4	WBGene00230948	CDP99091.1	Protein Bm10687, isoform b	-	-			1.61032		2.06482
Bm10694	A8PIE3	WBGene00230955	XM_001902809.1	EF hand family protein partial mRNA	calcium ion binding (GO:0005509)	-				-1.02712
Bm10704	A0A024MYZ2	WBGene00230965	XM_001900685.1	Bromodomain containing protein partial mRNA	-	-		-1.07577	-1.11257
Bm10718	A8NXB4	WBGene00230979	XM_001895618.1	Hypothetical protein partial mRNA	aspartic-type endopeptidase activity (GO:0004190)	-			1.13069		1.2872
Bm10723	A8PEN6	WBGene00230985	XM_001894154.1	Hypothetical protein partial mRNA	-	-			1.42543
Bm10738	A8PJY6	WBGene00230999	XM_001897144.1	Hypothetical protein partial mRNA	-	-			1.303		1.47536
Bm10741	A0A0H5SBI6	WBGene00231002	XM_001893340.1	Hypothetical protein partial mRNA	-	-	-1.94697				1.75683
Bm10774	A8NQL7	WBGene00231035	XM_001892988.1	Hypothetical protein partial mRNA	-	-					1.01725
Bm10775	A8NDN5	WBGene00231036	XM_001891608.1	Hypothetical protein partial mRNA	-	-					1.13922
Bm10779	A8NUL9	WBGene00231040	XM_001893479.1	Hypothetical protein partial mRNA	-	-	-1.61946		1.3206
Bm10790	A8Q816	WBGene00231051	XM_001900588.1	ATP-dependent Clp protease ATP-binding subunit clpX partial mRNA	ATP binding (GO:0005524), ATP binding (GO:0005524), unfolded protein binding (GO:0051082), nucleotide binding (GO:0000166), nucleoside-triphosphatase activity (GO:0017111)	Q7YTG7			-1.06409		-1.00873
Bm10797	A8Q8A6	WBGene00231058	XM_001900624.1	Hypothetical protein partial mRNA	-	-	-1.05903
Bm10814/Bm10815	A8Q7N0	WBGene00231076	XM_001900547.1	Hypothetical protein partial mRNA	-	-				-1.56602
Bm10819	A0A024N1F5	WBGene00231080	XM_001900530.1	MFP3 partial mRNA	-	Q23057					1.26131
Bm10828	A8Q7H2	WBGene00231089	XM_001900504.1	Hypothetical protein partial mRNA	-	-				1.27812
Bm10838	A8Q7D9	WBGene00231099	XM_001900478.1	Hypothetical protein partial mRNA	-	-			1.26608		1.39968
Bm10844	A8Q7A1	WBGene00231105	XM_001900450.1	Hypothetical protein partial mRNA	-	-				-1.15858
Bm10870	A8NVT4	WBGene00231131	XM_001899680.1	Ser/Thr protein phosphatase family protein partial mRNA	-	P91420	-1.23108
Bm1088	A0A024NB99	WBGene00221349	CDQ03204.1	Protein Bm1088	-	-				1.39203		1.46078
Bm10880	A8Q2E5	WBGene00231141	XM_001899647.1	Hypothetical protein partial mRNA	lipid binding (GO:0008289)	Q10011		1.56789	2.17214	1.59226	2.22314
Bm10881	A8Q2E2	WBGene00231142	XM_001899645.1	Hypothetical protein partial mRNA	-	-					1.04639
Bm10886	A8Q2A6	WBGene00231147	XM_001899619.1	Hypothetical protein partial mRNA	zinc ion binding (GO:0008270)	Q21502			1.2292			-1.48226
Bm10893	A8P672	WBGene00231154	XM_001894907.1	Hypothetical protein partial mRNA	catalytic activity (GO:0003824), serine-type endopeptidase activity (GO:0004252)	O01887						1.01596
Bm10901	A0A024N2I3	WBGene00231162	CDQ00338.1	Bma-sup-10 (SUPpressor )	-	-				1.99909
Bm10903	A0A024N2S6	WBGene00231164	CDQ00357.1	Protein Bm10903, isoform a	-	-	1.15094
Bm10907	A8NNH3	WBGene00231168	XM_001892683.1	Hypothetical protein partial mRNA	protein binding (GO:0005515)	-						-1.31744
Bm10920	A0A024N2T7	WBGene00231181	CDQ00453.1	Protein Bm10920	-	-	1.38571			1.95108
Bm10925	A8PZ04	WBGene00231186	XM_001899572.1	Hypothetical protein partial mRNA	-	-				-1.28475	-1.26853
Bm10931	A8Q150	WBGene00231192	XM_001899556.1	Probable homocysteine S-methyltransferase, putative partial mRNA	homocysteine S-methyltransferase activity (GO:0008898)	-			1.01173
Bm10933	A8Q139	WBGene00231194	XM_001899550.1	Hypothetical protein partial mRNA	-	-			1.09369		1.24447
Bm10935	A8Q123	WBGene00231196	XM_001899540.1	Hypothetical protein partial mRNA	-	-					1.59686
Bm10940	A0A0K0IQ27	WBGene00231201	XM_001899531.1	Phosphatidylinositol 4-kinase partial mRNA	-	-	1.01568
Bm10943	A8Q0Y5	WBGene00231204	XM_001899518.1	Hypothetical protein partial mRNA	-	-			1.44477
Bm10947	A8Q0U5	WBGene00231208	XM_001899494.1	Hypothetical protein partial mRNA	-	-			-1.04632
Bm10967	A8Q0D2	WBGene00231228	XM_001899445.1	Hypothetical protein partial mRNA	-	-				-1.74515		-1.36239
Bm10972	A8Q098	WBGene00231233	XM_001899425.1	Hypothetical protein partial mRNA	-	-			-1.5763
Bm10984	A8PYZ1	WBGene00231245	XM_001899376.1	Chain A, Crystal Structure Of NmnNAMN ADENYLYLTRANSFERASE COMPLEXED With Nad. partial mRNA	nucleotidyltransferase activity (GO:0016779)	P91851						-1.01386
Bm10987	A0A0J9Y391	WBGene00231248	XM_001899348.1	Hypothetical protein partial mRNA	-	-		-1.46735
Bm11013	A8Q015	WBGene00231274	XM_001899233.1	Hypothetical protein partial mRNA	-	-		-1.10129	-1.23573
Bm11022	A8PUF3	WBGene00231283	XM_001898376.1	Hypothetical protein partial mRNA	-	-		2.40437	2.2046	1.99203	1.80751
Bm11024	A8NQ31	WBGene00231285	XM_001898379.1	Collagen col-34 partial mRNA	structural constituent of cuticle (GO:0042302)	P34687		-1.12164				1.75932
Bm11031	A0A0K0IQD2	WBGene00231292	XM_001894775.1	Hypothetical protein partial mRNA	-	-					1.69103
Bm11039	A8PLR0	WBGene00231300	XM_001897320.1	Hypothetical protein partial mRNA	-	-			1.50181	1.45225	1.88245
Bm11040	A0A0J9Y834	WBGene00231301	CDQ04013.1	Protein Bm11040	-	-			-1.03389
Bm11045	A0A0K0IQE8	WBGene00231306	CDQ04026.1	Protein Bm11045, isoform b	-	-	-1.46174
Bm11053	A8PFF6	WBGene00231314	XM_001896251.1	Hypothetical protein partial mRNA	-	-	-1.0336			-1.42269
Bm11069	A8PLL6	WBGene00231330	XM_001897310.1	EB module family protein partial mRNA	-	P41951		1.32043	1.14061	1.34849	1.16478
Bm11084	A8PQV4	WBGene00231345	XM_001897801.1	Hypothetical protein partial mRNA	-	-						-1.0292
Bm11095	A8P065	WBGene00231356	XM_001894079.1	Cuticle collagen C09G5.5 partial mRNA	structural constituent of cuticle (GO:0042302)	Q86S35	-3.12057	-3.21276		-1.19687	1.96207	2.02518
Bm1116	A0A0J9Y6E9	WBGene00221377	CDQ03302.1	Protein Bm1116	-	-			1.78563		2.03268
Bm1117	A0A024NAV5	WBGene00221378	CDQ03303.1	Protein Bm1117	-	-	-1.70321		1.53651		1.55907
Bm1119	A0A0J9Y786	WBGene00221380	CDQ03305.1	Protein Bm1119	-	-				1.91558
Bm11218	A0A0H5SBW4	WBGene00231479	XM_001897455.1	Ubiquinone biosynthesis protein COQ7 containing protein partial mRNA	-	-					1.82483
Bm1130	A0A0H5S2H8	WBGene00221391	CDP91418.1	Protein Bm1130, isoform z	-	-	1.63682
Bm11338	A0A024NLK7	WBGene00231599	XM_001891649.1	Cuticle collagen 14 partial mRNA	structural constituent of cuticle (GO:0042302)	B2MZB1				1.25986
Bm1134	A0A0J9XN14	WBGene00221395	CDP91466.1	Protein Bm1134	-	-					-1.59502
Bm1135	A0A024MBI9	WBGene00221396	CDP91492.1	Protein Bm1135	-	-					1.08679
Bm11360	A0A024NN61	WBGene00231621	XM_001898459.1	DHHC zinc finger domain containing protein partial mRNA	-	-	1.76459
Bm11368	A0A0K0IRH4	WBGene00231629	XM_001892815.1	Zinc finger, ZZ type family protein partial mRNA	-	W6RR09			3.6829			-4.3601
Bm11414	A0A0J9YDN5	WBGene00231675	XM_001893146.1	Kelch motif family protein partial mRNA	protein binding (GO:0005515)	-			3.09051
Bm11434	A0A024NLW0	WBGene00231695	CDQ07171.1	Protein Bm11434	cysteamine dioxygenase activity (GO:0047800)	-	1.17653	1.44384		1.67294
Bm1144	A0A0J9XNB1	WBGene00221405	CDP91648.1	Protein Bm1144	protein binding (GO:0005515)	-			3.51334
Bm1145	A0A024MCT8	WBGene00221406	CDP91649.1	Protein Bm1145, isoform a	-	-	-1.50745		2.38967	1.40098	2.91885
Bm11475	A0A0K0IRU3	WBGene00231736	XM_001894532.1	Bifunctional aminoacyl-tRNA synthetase, putative partial mRNA	aminoacyl-tRNA ligase activity (GO:0004812), ATP binding (GO:0005524), nucleotide binding (GO:0000166), proline-tRNA ligase activity (GO:0004827)	Q22620					-2.11292
Bm1156/Bm2155	A0A0K0J4P7	WBGene00222416	XM_001892174.1	Hypothetical protein partial mRNA	protein binding (GO:0005515), zinc ion binding (GO:0008270)	Q17911					2.58825
Bm11580	A0A0K0IS54	WBGene00231841	CDQ07315.1	Protein Bm11580, partial	-	-	1.42496		-2.53808		-1.60037
Bm11595	A0A024NNV0	WBGene00231856	CDQ07328.1	Protein Bm11595, partial	-	-			1.24052
Bm11614	A0A0J9YE35	WBGene00231875	CDQ07346.1	Protein Bm11614, partial	-	-					1.67747
Bm11635	A0A024NNY1	WBGene00231896	CDQ07363.1	BM-STO-3	-	Q21190				1.04738
Bm11637	A0A024NM45	WBGene00231898	CDQ07365.1	Protein Bm11637, isoform a, partial	-	-			1.67128	1.34972	1.99593
Bm11702	A0A0K0ISI2	WBGene00231963	CDQ07426.1	Protein Bm11702	-	-			-2.11943
Bm11705	A0A0J9YDF2	WBGene00231966	CDQ07429.1	Protein Bm11705	-	Q09321			1.33696
Bm119	A0A024MC82	WBGene00220380	CDP91229.1	Protein Bm119, isoform a	-	-		2.79121	2.18211	2.98656	2.37697
Bm1193	A0A024NC11, A0A024ND16	WBGene00221454	CDQ03515.1	Protein Bm1193, isoform b	-	-				1.02395
Bm11990	A0A024NPS3	WBGene00232251	XM_001901560.1	CDK5RAP3-like protein partial mRNA	-	Q9U2Y2			1.48605
Bm11999	A0A0H5SDF1	WBGene00232260	XM_001900871.1	Conserved hypothetical protein partial mRNA	-	-					1.01423
Bm1202	A8P6U8	WBGene00221463	XM_001896144.1	Hypothetical protein partial mRNA	-	-				1.53069
Bm12064	A8P1U0	WBGene00232325	XM_001895402.1	Peroxisomal farnesylated protein partial mRNA	-	P34453				-1.37125
Bm12072	A0A0K0ITH7	WBGene00232333	XM_001896531.1	Hypothetical protein partial mRNA	-	-		-2.86289
Bm12076	A0A0K0ITI1	WBGene00232337	XM_001896531.1	Hypothetical protein partial mRNA	-	-				-2.43658
Bm12082	A0A0H5SCE0	WBGene00232343	XM_001897468.1	Sodium:neurotransmitter symporter family protein 1 partial mRNA	neurotransmitter:sodium symporter activity (GO:0005328)	O44752			-2.01983
Bm1214	A0A024MFG9	WBGene00221475	CDP92850.1	Protein Bm1214	-	-			-1.86399		-2.50955
Bm12219	A0A0K0ITZ6	WBGene00232480	XM_001895622.1	Hypothetical protein partial mRNA	-	-						1.51533
Bm12283	A0A0J9YER8	WBGene00232544	XM_001896370.1	Protein prenyltransferase alpha subunit repeat containing protein partial mRNA	protein prenyltransferase activity (GO:0008318)	O44501			-1.24546
Bm123	A0A024MC84	WBGene00220384	XM_001897154.1	rRNA promoter binding protein partial mRNA	-	-		1.09343		1.21189
Bm12367	A0A0K0IUG0	WBGene00232628	CRZ26319.1	Bm12367, partial	-	-	1.82054
Bm1249	A0A0K0IUU3	WBGene00221510	XM_001897840.1	Cuticle collagen dpy-7 precursor partial mRNA	-	-	2.25654		-2.72978		-2.84485
Bm1251	A0A024MK42	WBGene00221512	CDP94232.1	Protein Bm1251	-	-			1.58756		1.9759
Bm12562	A8PMC5	WBGene00232823	XM_001897374.1	MIT domain containing protein partial mRNA	-	-			1.34227		1.13048
Bm127	A8Q4D3	WBGene00220388	CDP91237.1	Protein Bm127, isoform a, partial	protein binding (GO:0005515)	O01761	-1.73971		1.6754	-1.18197		-1.13473
Bm12766	A0A0K0IVQ1	WBGene00233027	CDQ08420.1	Protein Bm12766	GTP binding (GO:0005525), GTPase activity (GO:0003924), GTP binding (GO:0005525), structural molecule activity (GO:0005198)	P41937		1.99015
Bm12777	A0A024N7E7	WBGene00233038	CDQ01670.1	Protein Bm12777	-	-	1.04944		-1.98292		-1.34915
Bm1278	A0A024MN32	WBGene00221539	XM_001899021.1	Pyrroline-5-carboxylate reductase family protein partial mRNA	-	-	1.39354		-1.79169		-1.99042
Bm12790	A8NYI3	WBGene00233051	XM_001893888.1	Hypothetical protein partial mRNA	-	-			-1.61195	-1.49631	-2.37276
Bm12791	A8NYI6	WBGene00233052	XM_001893889.1	Hypothetical protein partial mRNA	-	-					-1.11856
Bm12793	A0A0J9Y453	WBGene00233054	XM_001896966.1	Hypothetical protein partial mRNA	-	-	-2.80497		2.47782		2.78805
Bm12802	A8P864, A0A024N6D1	WBGene00233063	XM_001895179.1	Disco-interacting protein 2 homolog partial mRNA	transcription factor binding (GO:0008134)	A0A061AE78				-1.08528
Bm12804	A8NN15	WBGene00233065	XM_001892627.1	Hypothetical protein partial mRNA	-	-	-1.11376
Bm12806	A8Q2Y0	WBGene00233067	XM_001899756.1	Tudor domain containing protein partial mRNA	nucleic acid binding (GO:0003676)	-	-1.14969
Bm12834	A8QB39	WBGene00233095	XM_001900999.1	Hypothetical protein partial mRNA	-	-		-1.51911	-1.48944
Bm12835	A8QB55	WBGene00233096	XM_001901012.1	Growth-Arrest-Specific Protein 2 Domain containing protein partial mRNA	calcium ion binding (GO:0005509), protein binding (GO:0005515)	G5EFM4		-1.23892		-1.17205
Bm12839/Bma-lin-17	A0A0K0IVZ2	WBGene00227305	XM_001901018.1	Frizzled/Smoothened family membrane region containing protein partial mRNA	-	-	2.41827		-2.47885		-1.69145
Bm12846	A8QB90	WBGene00233107	XM_001901039.1	NT5C3 protein partial mRNA	magnesium ion binding (GO:0000287), 5'-nucleotidase activity (GO:0008253)	Q95ZJ9		1.09239
Bm12847	A8QB94	WBGene00233108	XM_001901042.1	M-phase phosphoprotein 6 partial mRNA	-	O16207			1.03267
Bm1285	A0A0J9XTT2	WBGene00221546	CDP95029.1	Protein Bm1285, isoform a	-	-			-1.00877
Bm12850	A8QBA9	WBGene00233111	XM_001901312.1	DNA excision repair protein ERCC-6 partial mRNA	DNA binding (GO:0003677), ATP binding (GO:0005524), nucleic acid binding (GO:0003676), helicase activity (GO:0004386)	-		1.14156
Bm12859	A0A0K0IW21	WBGene00233120	XM_001901084.1	Doublesex protein partial mRNA	zinc ion binding (GO:0008270)	-			-1.00754
Bm12865	A0A0K0IW31	WBGene00233126	XM_001901094.1	Hypothetical protein partial mRNA	protein binding (GO:0005515), phosphatidylinositol binding (GO:0035091)	-			-1.00968
Bm12883	A0A024N8C9	WBGene00233144	CDQ02372.1	Protein Bm12883, isoform b	-	-	1.38716		-1.15199		-1.13093
Bm12891	A8QBV3	WBGene00227629	XM_001901200.1	PAP/25A associated domain containing protein partial mRNA	-	-		-1.36789
Bm12896	A8QBY8	WBGene00233157	XM_001901225.1	NAS-15 protein partial mRNA	metallopeptidase activity (GO:0008237), zinc ion binding (GO:0008270), metalloendopeptidase activity (GO:0004222)	Q20191		1.88637	1.37481
Bm12898	A8QBZ3	WBGene00233159	XM_001901228.1	SEA domain containing protein partial mRNA	-	-	-1.32401				1.31547
Bm12911	A0A024N9B3	WBGene00233172	XM_001901266.1	Hypothetical protein partial mRNA	-	-			2.47585		2.13787
Bm12943	A8QCH6	WBGene00233204	XM_001901357.1	Hypothetical protein partial mRNA	-	O01505		-1.22271	-1.3086
Bm12946	A8QCI1	WBGene00233207	XM_001901360.1	Hypothetical protein partial mRNA	protein binding (GO:0005515)	-						-1.03347
Bm12956	A8QCR6	WBGene00233217	XM_001901418.1	G15-6A protein partial mRNA	-	-				1.09882
Bm12964	A8QCU9	WBGene00233225	XM_001901440.1	Hypothetical protein partial mRNA	zinc ion binding (GO:0008270)	-		-1.53463		-1.07328
Bm12971	A0A024N9B5	WBGene00233232	CDQ02877.1	Protein Bm12971	-	-			-1.45837
Bm12973	A8NPT0	WBGene00233234	XM_001895904.1	Dual specificity phosphatase, catalytic domain containing protein partial mRNA	phosphatase activity (GO:0016791), protein tyrosine/serine/threonine phosphatase activity (GO:0008138), protein tyrosine phosphatase activity (GO:0004725)	Q93592	2.55263	2.92459		2.45631
Bm1298	A0A0J9XTC8	WBGene00221559	CDP95335.1	Protein Bm1298, isoform a	-	-				1.53247
Bm12993	A8Q9V5	WBGene00233254	XM_001900869.1	Hypothetical protein partial mRNA	-	-					1.33255
Bm12997	A0A0K0IWJ5	WBGene00233258	XM_001900887.1	Hypothetical protein partial mRNA	protein binding (GO:0005515), zinc ion binding (GO:0008270)	B6VQ60			-1.53609
Bm13006	A8PAX7	WBGene00233267	XM_001895590.1	Hypothetical protein partial mRNA	-	-					1.06514
Bm13008	A8P225	WBGene00222031	XM_001898880.1	Uncoordinated protein 44, isoform e partial mRNA	-	Q17490	-1.27718			-1.45691
Bm13022	A0A024NJN3	WBGene00233283	CDQ06504.1	Protein Bm13022	-	-			-1.58265
Bm13033	A0A024NET6	WBGene00233294	CDQ04688.1	Protein Bm13033	-	-			1.39615
Bm13061	A0A0K0IWR2	WBGene00233322	XM_001893755.1	Hypothetical protein partial mRNA	-	-			-1.95594		-1.25198
Bm13086	A8NXS4	WBGene00233347	XM_001893812.1	Hypothetical protein partial mRNA	-	-	-1.04812		1.62437		1.57349
Bm13108	A0A024MQY7	WBGene00233369	CDP96283.1	Protein Bm13108, isoform b	-	-	1.17342
Bm13109	A0A0J9XV56	WBGene00233370	CDP96354.1	Protein Bm13109	-	-			2.29506
Bm13116	A0A0J9XX01	WBGene00233377	CDP96916.1	Protein Bm13116, isoform a	-	-			2.56126		2.92835
Bm13124	A0A024MV63	WBGene00233385	XM_001898497.1	wdc146 (Bm1_35425) partial mRNA	-	-			-1.48518
Bm13215	A0A024N8Q8	WBGene00226398	XM_001901133.1	Groucho/TLE N-terminal Q-rich domain containing protein partial mRNA	-	-			-1.50238
Bm13233	A0A024NA56	WBGene00233494	CDQ02809.1	Protein Bm13233	-	-	1.66498		-1.57376		-1.70153
Bm13258	A0A024MN85	WBGene00233519	CDP95220.1	Protein Bm13258, isoform b	-	-				1.27432		1.25568
Bm13260	A8PNU4	WBGene00233521	XM_001897509.1	Hypothetical protein partial mRNA	-	-		2.19888	1.46653	2.44083	1.72194
Bm13265	A0A0J9XUF6	WBGene00233526	CDP90914.1	Protein Bm13240	-	-			-1.35841		-2.02485
Bm13365	A0A024MBM0	WBGene00233626	CDP91527.1	Protein Bm13365	-	-					1.103
Bm13372	A0A0J9YGF7	WBGene00233633	CDQ08463.1	Protein Bm13372	transporter activity (GO:0005215)	O62421				4.42756
Bm13388	A0A024MFU7	WBGene00233649	CDP92398.1	Protein Bm13388	-	-	1.12821	1.46101		2.26621	1.15228
Bm13391	A0A0J9Y8U8	WBGene00233652	CDQ04447.1	Protein Bm13391	-	-					1.8102
Bm13416	A0A024MK01	WBGene00233677	CDP93988.1	Protein Bm13416	-	-					-1.20604
Bm13425	A0A024MKS7	WBGene00233686	CDP94405.1	Protein Bm13425	-	-	1.24048
Bm13432	A0A0J9XSB4	WBGene00233693	CDP94611.1	Protein Bm13432	-	-					-1.48349
Bm13434	A0A0J9XS81	WBGene00233695	CDP94717.1	Protein Bm13434	-	-			-1.80597		-2.70833
Bm13445	A0A024MM85	WBGene00233706	CDP95007.1	Protein BM-FLP-11, isoform a	-	-			1.36421	2.87051	3.3379	1.96184
Bm13479	A0A0K0IXY5	WBGene00233740	CDP96784.1	Protein Bm13479	-	-		-3.15753	-4.64312		-2.12797
Bm13520	A0A0K0IY28	WBGene00233781	CDP98662.1	Protein Bm13520	-	-	3.07912		-2.04168		-2.52316
Bm13583/Bma-lev-8	A0A0K0IY81	WBGene00233844	CDQ08478.1	Protein BM-LEV-8	-	Q9N587					2.11114
Bm13643	A0A024N9K6	WBGene00233904	CDQ02778.1	Protein Bm13643	-	-			1.11629
Bm1367	A0A0H5S7I6	WBGene00221628	CDQ03784.1	Protein Bm1367, isoform b	-	-					2.39291
Bm1370	A0A024MT52	WBGene00221631	CDP96981.1	Protein Bm1370	-	-				1.51385
Bm13700	A8NVZ8	WBGene00233961	XM_001893652.1	RNA-dependent helicase partial mRNA	nucleic acid binding (GO:0003676), ATP binding (GO:0005524), ATP-dependent helicase activity (GO:0008026), nucleic acid binding (GO:0003676), helicase activity (GO:0004386)	Q9XUW5						1.09365
Bm13747	A8P4V6	WBGene00234008	XM_001894714.1	Galactokinase family protein partial mRNA	ATP binding (GO:0005524), ATP binding (GO:0005524), kinase activity (GO:0016301), phosphotransferase activity, galactokinase activity (GO:0004335)	O01969	-1.32285		1.22732		1.70846
Bm13752	A8QFH7	WBGene00234013	XM_001902127.1	Glutamine synthetase partial mRNA	catalytic activity (GO:0003824), glutamate-ammonia ligase activity (GO:0004356)	P34497		-1.31622	-1.28455	-1.25552	-1.19684
Bm13769	A8Q2P1	WBGene00234030	XM_001899718.1	Acyl-CoA-binding protein partial mRNA	binding (GO:0005488), fatty-acyl-CoA binding (GO:0000062)	O01805	1.35974		-1.38107		-1.43411
Bm13809	A0A024N101, A0A024N0E0, A0A024N1I6, A8NPH5	WBGene00234070	XM_001892831.1	rRNA methyltransferase partial mRNA	methyltransferase activity (GO:0008168), nucleic acid binding (GO:0003676)	Q5CCJ3				-1.06976
Bm1382	A0A0K0IZ48	WBGene00221643	CDQ03819.1	Protein Bm1382	-	-				1.92701
Bm1387	A0A0K0IZC3	WBGene00221648	CDP97345.1	Protein Bm1387	magnesium ion binding (GO:0000287), inorganic diphosphatase activity (GO:0004427)	-					1.51635
Bm13915	A8PQ21	WBGene00234176	XM_001897662.1	U6 snRNA-associated Sm-like protein LSm8, putative partial mRNA	-	Q95XD4	1.17376
Bm13992	A8NSH7	WBGene00234253	XM_001893206.1	Adenosine kinase-like partial mRNA	adenosine kinase activity (GO:0004001), phosphotransferase activity	Q93934	-1.21694		1.27123		1.10781
Bm13993	A8PEM9	WBGene00234254	XM_001896152.1	Ribokinase partial mRNA	ribokinase activity (GO:0004747)	Q19133		1.26631
Bm14070	A0A0J9XS68	WBGene00234331	XM_001897270.1	Protein transport protein SEC61 beta subunit, putative partial mRNA	-	Q95XS2	1.00129
Bm14126	A0A024ME04	WBGene00234387	CDP91716.1	Protein Bm14126	-	-			1.34171		1.20362
Bm14181	A0A024MLY7	WBGene00234442	CDP94668.1	Protein Bm14181	-	-	1.66442		-1.62997
Bm14205	A8QEJ6	WBGene00234466	XM_001901709.1	Hypothetical protein partial mRNA	-	-	1.10913	1.40523				-1.08438
Bm14230	A0A0K0J0L2	WBGene00234491	XM_001898497.1	wdc146 (Bm1_35425) partial mRNA	-	-			-1.02738
Bm14245	A0A024MYR6	WBGene00234506	CDP98941.1	Protein Bm14245	-	-	1.2393				-1.53312
Bm14257	A0A0K0J0P0	WBGene00234518	CDP99242.1	Protein Bm14257	-	-						2.09729
Bm14290	A0A024N4K7	WBGene00234551	XM_001899461.1	LIM-domain binding protein partial mRNA	-	-		-1.06757	-1.64515
Bm14298	A0A024N3X4	WBGene00234559	CDQ00828.1	Protein Bm14298	-	-			-1.42734
Bm14306	A0A0J9Y8H6	WBGene00234567	XM_001897317.1	Ground-like domain containing protein partial mRNA	-	-					2.25072
Bm14449	A0A0K0J162	WBGene00234710	CDP91928.1	Protein Bm14449	-	-	2.52499		-2.0271		-3.25742
Bm14490	A0A024N7I7	WBGene00234751	CDQ02093.1	Protein Bm14490	-	-	-1.07867	-1.20478
Bm14493	A0A024N8E4	WBGene00234754	CDQ02321.1	Protein Bm14493	-	-			2.03217		1.57445
Bm14495	A0A024N9N6	WBGene00234756	CDQ03012.1	Protein Bm14495	-	-			-1.18458
Bm146	A0A0K0J1B0	WBGene00220407	CDP91285.1	Protein Bm146	-	-		1.95882	1.64635
Bm14671	A0A0K0J1C5	WBGene00235006	XM_001901798.1	Hypothetical protein partial mRNA	-	-			2.27117		2.18025
Bm14680	A0A024MIT5	WBGene00235015	CDP93414.1	Protein Bm14680	-	-			-1.24996		-1.00956
Bm1469	A0A024MZE8	WBGene00221730	XM_001898466.1	Zinc finger, C2H2 type family protein (Bm1_35265) partial mRNA	-	-	1.75553		-1.65294
Bm14692	A0A024MJZ0	WBGene00235027	CDP93789.1	Protein Bm14692	-	-			-1.3358
Bm14703/Bma-col-113	A0A0J9XS40	WBGene00235038	XM_001899171.1	Cuticle collagen C09G5.3 partial mRNA	-	M1ZJS7			-1.84964
Bm14709	A0A024NHL2	WBGene00235044	XM_001895995.1	Phosphatidylinositol 3- and 4-kinase family protein partial mRNA	protein binding (GO:0005515)	-	-1.30918
Bm14715	A0A024MI39	WBGene00235050	CDP93547.1	Protein Bm14715	-	Q8IG68			1.1808
Bm14719	A8PSS2	WBGene00235054	XM_001898122.1	EGF-like domain containing protein partial mRNA	protein binding (GO:0005515)	-	-1.00521	-1.29852			1.03738	1.32541
Bm1473	A0A024N0D4	WBGene00221734	CDP99521.1	Protein Bm1473, partial	-	-			1.42598		1.41054
Bm14739	A0A024MED0	WBGene00235074	CDP92005.1	Protein Bm14739	protein kinase activity (GO:0004672), protein kinase activity (GO:0004672), ATP binding (GO:0005524), transferase activity	-			1.50213		1.73236
Bm14745	A8NVX9	WBGene00234930	XM_001896378.1	Hypothetical protein partial mRNA	-	-	1.2727			1.30154
Bm14776	A8PDF8	WBGene00234961	XM_001895946.1	Probable spectrin beta chain partial mRNA	protein binding (GO:0005515)	G5EBH3				-1.10775
Bm1495	A0A024N3U5	WBGene00221756	CDQ00425.1	Protein Bm1495	-	-			-1.14029
Bm1518	A0A0J9Y7L1	WBGene00221779	XM_001891883.1	AF17 C partial mRNA	-	-					1.72685
Bm1522	A0A024N4V7	WBGene00221783	CDQ01096.1	Protein Bm1522, isoform a	-	-		1.29056		1.61765
Bm154	A0A0J9XLQ7	WBGene00220415	CDP91305.1	Protein Bm154	-	-	-3.48438
Bm1549	A0A0K0J223	WBGene00221810	CDQ04057.1	Protein Bm1549, partial	-	-					2.05772
Bm1550	A0A024NCZ5	WBGene00221811	CDQ04058.1	Protein Bm1550	-	-			1.02163	1.34628	1.49727
Bm1555	A0A024NCM6	WBGene00221816	CDQ04062.1	Protein Bm1555	-	-				1.26681	1.46705
Bm16	A0A024MBA4	WBGene00220277	XM_001895425.1	Hypothetical protein partial mRNA	-	-				1.09276
Bm161	A0A024MCF0	WBGene00220422	CDP91324.1	Protein Bm161	-	-				1.09568
Bm1615	A0A0J9Y4T4	WBGene00221876	CDQ01892.1	Protein Bm1615, isoform a	-	-			1.77886
Bm1624	A0A0J9Y500	WBGene00221885	CDQ02102.1	Protein Bm1624	-	O61918	-2.19349
Bm1669	A8P791	WBGene00221929	XM_001895058.1	RhoGAP domain containing protein partial mRNA	-	-			-1.07062
Bm1684	A8NH07	WBGene00221945	XM_001891935.1	von Willebrand factor type C domain containing protein partial mRNA	enzyme inhibitor activity (GO:0004857), protein binding (GO:0005515), serine-type endopeptidase inhibitor activity (GO:0004867)	G5EEX3			1.02253
Bm1713	A0A024NF38	WBGene00221974	CDQ04210.1	Protein Bm1713, partial	serine-type endopeptidase inhibitor activity (GO:0004867)	Q17457		1.61146		1.95872	1.10582
Bm1715	A8NGA6	WBGene00221976	XM_001891849.1	Copine family protein partial mRNA	protein binding (GO:0005515)	Q09221			1.01748
Bm1722	A8NL30	WBGene00221983	XM_001892380.1	Hypothetical protein partial mRNA	-	Q9XVF6			1.36379		1.39566
Bm173	A0A0K0J2T6	WBGene00220434	CDP91383.1	Protein Bm173	G-protein coupled receptor activity (GO:0004930), transmembrane receptor activity (GO:0004888)	-			-1.03415
Bm1731	A8PQL4	WBGene00221992	XM_001897722.1	UNC-5 partial mRNA	-	Q26261		-1.26535	-1.0609
Bm1734	A8Q8I5	WBGene00221995	XM_001900662.1	Glutamate receptor 2 precursor partial mRNA	ionotropic glutamate receptor activity (GO:0004970), extracellular-glutamate-gated ion channel activity (GO:0005234), receptor activity (GO:0004872), ion channel activity (GO:0005216), transporter activity (GO:0005215)	Q10914	-1.01331
Bm1754	A8NUT4	WBGene00222015	XM_001893498.1	MSF1-like conserved region family protein partial mRNA	-	Q17476		1.08667		1.13159
Bm177	A0A024MD16	WBGene00220438	CDP91415.1	Protein Bm177	-	-	1.43298
Bm1775	A8PN05	WBGene00222036	XM_001897440.1	Histidine acid phosphatase family protein partial mRNA	acid phosphatase activity (GO:0003993)	Q10944			1.23712
Bm1791	A0A0K0J349	WBGene00222052	CDQ04314.1	Protein Bm1791, partial	-	Q11077		2.95834
Bm1802	A0A024MTR6	WBGene00222063	CDP97467.1	Protein Bm1802, isoform b	-	Q11069				-1.02998
Bm1845	A8NFM8	WBGene00222106	XM_001891789.1	Proline oxidase, mitochondrial precursor, putative partial mRNA	calcium ion binding (GO:0005509), proline dehydrogenase activity (GO:0004657)	O45228			1.35127
Bm1852	A0A024MKB1	WBGene00222113	XM_001897832.1	Uncharacterized protein family UPF0005 containing protein partial mRNA	-	-	-1.42239		1.22973		1.59956
Bm1864	A0A024MIX8	WBGene00222125	XM_001897338.1	B-box zinc finger family protein partial mRNA	zinc ion binding (GO:0008270), protein binding (GO:0005515)	Q17551				-1.0988
Bm1865	A0A024ME03	WBGene00222126	CDP92089.1	Protein Bm1865, isoform a, partial	-	Q17543			1.34005
Bm1867	A0A0K0J3F5	WBGene00222128	CDQ04343.1	Protein Bm1867, partial	catalytic activity (GO:0003824), catalytic activity (GO:0003824)	Q17540					1.15183
Bm1869/Bma-gmeb-2	A0A0J9Y894	WBGene00222130	XM_001895688.1	SAND domain containing protein partial mRNA	DNA binding (GO:0003677), binding (GO:0005488)	Q18171			-1.02848
Bm1872	A0A024NE29	WBGene00222133	XM_001893760.1	Hypothetical 24.1 kDa protein C01C10.2 in chromosome X partial mRNA	-	Q6AHQ9		1.91407	1.03467	1.52868
Bm1874	A8PJI4	WBGene00222135	XM_001896992.1	RNA binding protein partial mRNA	-	Q9NGJ7					1.04092
Bm1884	A8NZA3	WBGene00222145	XM_001893956.1	KIAA1018 protein partial mRNA	hydrolase activity	P90740			1.02735	-1.0606		-1.22267
Bm1891	A0A024MAT9	WBGene00222152	XM_001896929.1	Hypothetical protein partial mRNA	DNA binding (GO:0003677), binding (GO:0005488)	P91019		-1.14137	-1.23509
Bm1895	A0A0H5S7G2	WBGene00222156	XM_001891932.1	Hypothetical protein partial mRNA	protein binding (GO:0005515)	Q17583						1.05454
Bm1899	A8QFB0	WBGene00222160	XM_001902059.1	GSG2 partial mRNA	ATP binding (GO:0005524), protein kinase activity (GO:0004672), ATP binding (GO:0005524), protein serine/threonine kinase activity (GO:0004674), transferase activity	G5EE25						-1.05904
Bm190	A0A0H5S1X6	WBGene00220451	CDP91618.1	Protein Bm190, isoform a	transcription regulator activity (GO:0030528), carbon-nitrogen ligase activity, zinc ion binding (GO:0008270)	-				1.91948
Bm1907	A0A024N480	WBGene00222168	XM_001899322.1	Nitroreductase family protein partial mRNA	oxidoreductase activity (GO:0016491)	P34273				1.32968	1.1041
Bm1913	A8PB29	WBGene00222174	XM_001895612.1	Isovaleryl-CoA dehydrogenase partial mRNA	oxidoreductase activity, flavin adenine dinucleotide binding (GO:0050660), acyl-CoA dehydrogenase activity (GO:0003995)	P34275		1.13323
Bm1915	A8PJX5	WBGene00222176	XM_001897133.1	Hypothetical protein partial mRNA	binding (GO:0005488), carbohydrate binding (GO:0030246)	Q9UAN9				-1.09292
Bm1924	A8PU56	WBGene00222185	XM_001898421.1	Hypothetical protein partial mRNA	-	Q11102		-1.00072		-1.36631
Bm1937	A0A024NDT5	WBGene00222198	XM_001895093.1	Serpin partial mRNA	serine-type endopeptidase inhibitor activity (GO:0004867)	-	1.87188	1.95271			-1.50928
Bm1941	A8Q5F3	WBGene00222202	XM_001900281.1	GATA zinc finger family protein partial mRNA	DNA binding (GO:0003677), protein binding (GO:0005515), sequence-specific DNA binding transcription factor activity (GO:0003700), zinc ion binding (GO:0008270), sequence-specific DNA binding (GO:0043565)	Q09228			-1.20204
Bm1954	A8QAQ5	WBGene00222215	XM_001900935.1	Dual specificity phosphatase, catalytic domain containing protein partial mRNA	phosphatase activity (GO:0016791), protein tyrosine/serine/threonine phosphatase activity (GO:0008138), protein tyrosine phosphatase activity (GO:0004725)	Q9XVE7		1.04313
Bm1967	A8NDG4	WBGene00222228	XM_001891585.1	Hypothetical protein partial mRNA	-	Q20766	-1.06019
Bm1974	A0A024NEF6	WBGene00222235	XM_001893653.1	Hypothetical protein partial mRNA	-	Q5TYM0			-1.12348		-1.01952
Bm1982	A8PMT7	WBGene00222243	XM_001897418.1	Nematode astacin protease 4 partial mRNA	metallopeptidase activity (GO:0008237), zinc ion binding (GO:0008270), metalloendopeptidase activity (GO:0004222)	D7SFI4				1.01301	1.25017
Bm1986	A8P0L8	WBGene00222247	XM_001894134.1	Hypothetical protein partial mRNA	-	Q11189						-1.04448
Bm1988	A8NTC6	WBGene00222249	XM_001896612.1	Serpin partial mRNA	serine-type endopeptidase inhibitor activity (GO:0004867)	Q6QUR0		1.79708	1.18256	1.18637
Bm2000	A8P8Z7, A0A024NE09	WBGene00222261	XM_001895308.1	Hypothetical protein partial mRNA	-	Q22950				-1.21567		-1.30359
Bm2010	A8NMW9	WBGene00222271	XM_001892610.1	Glutamate receptor 1 precursor partial mRNA	DNA binding (GO:0003677), ionotropic glutamate receptor activity (GO:0004970), extracellular-glutamate-gated ion channel activity (GO:0005234), nucleic acid binding (GO:0003676), receptor activity	P34299			1.53129
Bm2014	A8Q2D6	WBGene00222275	XM_001899639.1	Oxidoreductase, short chain dehydrogenase/reductase family protein partial mRNA	oxidoreductase activity (GO:0016491), L-aminoadipate-semialdehyde dehydrogenase activity (GO:0004043), acyl carrier activity (GO:0000036), binding (GO:0005488), catalytic activity (GO:0003824), cofactor binding (GO:0048037), phosphopantetheine binding (GO:0031177)	-		-1.85132	-1.41001	-1.73772	-1.26303
Bm2017	A8PZ97	WBGene00222278	XM_001898997.1	Hypothetical 18.4 kDa protein T05H10.3 in chromosome II precursor partial mRNA	-	C4RVF5	1.29995		-1.30621
Bm2019	A8PRQ0, A0A024MK88	WBGene00222280	XM_001897955.1	LBP / BPI / CETP family, C-terminal domain containing protein partial mRNA	lipid binding (GO:0008289)	H2KYI4					-1.15054	-1.05603
Bm203	A8PEJ5	WBGene00220464	AF072679.1	24 kDa secreted protein mRNA, complete cds	-	P90889		-1.36599	-1.45812
Bm2051	A8PLJ1	WBGene00222312	XM_001897306.1	WH1 domain containing protein partial mRNA	protein binding (GO:0005515), small GTPase regulator activity (GO:0005083), protein binding (GO:0005515)	Q17795						1.0505
Bm2055	A8NST3	WBGene00222316	XM_001893238.1	ATP dependent DNA ligase C terminal region family protein partial mRNA	DNA ligase (ATP) activity (GO:0003910), ATP binding (GO:0005524)	Q95YE6	-1.02465
Bm2065	A8P7C8	WBGene00222326	XM_001895075.1	ARID/BRIGHT DNA binding domain containing protein partial mRNA	zinc ion binding (GO:0008270), DNA binding (GO:0003677), binding (GO:0005488)	Q09441			-1.19086
Bm2067	A8Q5T0, A8QGV2	WBGene00222328	XM_001900118.1	Hypothetical RNA-binding protein C08B11.5 in chromosome II partial mRNA	nucleic acid binding (GO:0003676), nucleotide binding (GO:0000166)	Q09442						1.23221
Bm2076	A8P767	WBGene00222337	XM_001895045.1	Helicase conserved C-terminal domain containing protein partial mRNA	hydrolase activity, nucleic acid binding (GO:0003676), helicase activity (GO:0004386), ATP binding (GO:0005524)	Q17828				-1.02923
Bm2079	A0A024NE56	WBGene00222340	CDQ04577.1	Protein Bm2079, isoform b, partial	-	-					1.19031
Bm2084	A8Q4F6	WBGene00222345	XM_001900012.1	Hypothetical protein (Bm1_42925) partial mRNA	-	-				1.75149	1.10458
Bm2085	A8NP26	WBGene00222346	XM_001892769.1	Acid phosphatase F26C11.1 partial mRNA	-	B5BM26			1.16345
Bm2088	A8PJ71, A0A024MUE4	WBGene00222349	XM_001896879.1	p27 partial mRNA	-	Q86GU1					1.16684
Bm2090	A8NUQ8	WBGene00222351	XM_001893490.1	Protein kinase domain containing protein partial mRNA	protein kinase activity (GO:0004672), ATP binding (GO:0005524), transferase activity	Q95PZ9			1.06328		1.45001
Bm2091	A8P0V2	WBGene00222352	XM_001902219.1	Immunoglobulin I-set domain containing protein partial mRNA	protein binding (GO:0005515), protein kinase activity (GO:0004672), ATP binding (GO:0005524), protein serine/threonine kinase activity (GO:0004674), transferase activity	O01761	-1.48			-1.01724
Bm2092	A8P6H6	WBGene00222353	XM_001893938.1	Immunoglobulin I-set domain containing protein partial mRNA	Rho guanyl-nucleotide exchange factor activity (GO:0005089), protein binding (GO:0005515)	O01761	-1.36018			-1.41709
Bm2110	A8NXP7	WBGene00222371	XM_001893808.1	Nematode cuticle collagen N-terminal domain containing protein partial mRNA	structural constituent of cuticle (GO:0042302)	P18835				1.60552
Bm2126	A8QE77	WBGene00222387	XM_001901603.1	Hypothetical protein partial mRNA	-	-					1.1634
Bm2135	A8P4U1	WBGene00222396	XM_001902281.1	Dehydrogenases, short chain protein 2, isoform a, putative partial mRNA	oxidoreductase activity (GO:0016491), binding (GO:0005488)	Q20012	1.10292
Bm2146	A8QC95	WBGene00222407	XM_001901302.1	Villin headpiece domain containing protein partial mRNA	actin binding (GO:0003779), actin binding (GO:0003779)	P91041	-1.00429				1.03897
Bm2147	A8QCA1	WBGene00222408	XM_001901306.1	Hypothetical 34.0 kDa Trp-Asp repeats containing protein in SIS1-MRPL2intergenic region partial mRNA	protein binding (GO:0005515)	-	-1.01804
Bm2151	A8Q0Y0	WBGene00222412	XM_001899515.1	Cuticular glutathione peroxidase precursor, putative partial mRNA	glutathione peroxidase activity (GO:0004602)	Q93204				-1.03904	-1.12546
Bm2151	A0A0H5SCF5	WBGene00222412	XM_001899515.1	Cuticular glutathione peroxidase precursor, putative partial mRNA	glutathione peroxidase activity (GO:0004602)	Q93204
Bm2158	A0A0J9Y5R3	WBGene00222419	XM_001901274.1	B-box zinc finger family protein partial mRNA	zinc ion binding (GO:0008270), protein binding (GO:0005515)	-		-1.10055	-1.07178
Bm2163	A8Q4F8	WBGene00222424	XM_001900013.1	Excitatory amino acid transporter (Bm1_42930) partial mRNA	sodium:dicarboxylate symporter activity (GO:0017153)	Q10901	1.36695
Bm2193	A8NQC1	WBGene00222454	XM_001894832.1	Hypothetical protein partial mRNA	methyltransferase activity (GO:0008168), nucleic acid binding (GO:0003676), nucleotide binding (GO:0000166), oxidoreductase activity (GO:0016491)	Q9U3P9			1.10995
Bm2194	A0A024NG77	WBGene00222455	CDQ04630.1	Protein Bm2194, isoform c, partial	-	G5ED06	-1.14084			-1.13044
Bm2202	A8PH39	WBGene00222463	XM_001896482.1	Prion-like- partial mRNA	-	H2KYR7			1.04287		1.16941
Bm2206	A8PSZ9	WBGene00222467	XM_001897837.1	Hsp20/alpha crystallin family protein partial mRNA	-	H2KYS1	1.12764			1.01717
Bm2209	A8PSK5	WBGene00222470	XM_001898457.1	Conserved hypothetical protein partial mRNA	-	G5EDI1	-1.01315			-1.09111
Bm2211	A8QAT1	WBGene00222472	XM_001900947.1	CUB domain containing protein partial mRNA	-	Q93212			1.0143		1.3161
Bm2216	A8PTD9	WBGene00222477	XM_001897863.1	Hypothetical protein partial mRNA	-	Q18012		1.06801
Bm222	A0A024MDF5	WBGene00220483	CDP91889.1	Protein Bm222, isoform a	-	-		1.3574		1.47655	1.07798
Bm2220	A0A0K0J4Z7	WBGene00222481	XM_001892497.1	Hypothetical protein partial mRNA	-	-					-4.91581
Bm2236	A8NFZ6	WBGene00222497	XM_001891823.1	S1 RNA binding domain containing protein partial mRNA	RNA binding (GO:0003723), binding (GO:0005488), protein binding (GO:0005515)	Q18038				-1.15637		-1.09229
Bm2241	A8P746	WBGene00222502	XM_001895035.1	Hypothetical protein partial mRNA	-	Q18044			-1.03412	-1.04374	-1.79869
Bm2249	A8P8Y8	WBGene00222510	XM_001902129.1	Hypothetical 45.1 kDa protein C16C10.6 in chromosome III partial mRNA	-	Q09252						-1.23095
Bm2256	A0A024MQB4	WBGene00222517	XM_001901807.1	Protein kinase domain containing protein partial mRNA	ATP binding (GO:0005524), protein binding (GO:0005515), protein kinase activity (GO:0004672), ATP binding (GO:0005524), protein serine/threonine kinase activity (GO:0004674), transferase activity, transmembrane receptor protein tyrosine kinase activity (GO:0004714)	Q8I7I5		-1.11722
Bm2260	A8PT69	WBGene00222521	XM_001898167.1	2-methyl branched-chain enoyl CoA reductase isoform I partial mRNA	oxidoreductase activity, flavin adenine dinucleotide binding (GO:0050660), acyl-CoA dehydrogenase activity (GO:0003995)	Q22347			1.01711		1.2839
Bm2268	A8NP17	WBGene00222529	XM_001892766.1	Hypothetical protein partial mRNA	-	-				-1.44906	-1.0999
Bm2275	A8PHN9	WBGene00222536	XM_001896575.1	Hypothetical protein partial mRNA	catalytic activity (GO:0003824), cation binding (GO:0043169)	Q09975	1.63786		-1.153		-1.02342
Bm228	A8PI36	WBGene00220489	XM_001896990.1	Hypothetical protein partial mRNA	-	-	1.04551	1.32653		1.75844
Bm2293	A8PZ05	WBGene00222554	XM_001899573.1	Corticotropin releasing factor receptor 2 precursor partial mRNA	G-protein coupled receptor activity (GO:0004930), G-protein coupled receptor activity (GO:0004930), transmembrane receptor activity (GO:0004888)	G5EBF7		1.68449		2.04024	1.32332
Bm230	A8NTV2	WBGene00220491	XM_001893386.1	Hypothetical protein partial mRNA	-	-		1.33702	1.18563	1.62691	1.48409
Bm2306	A0A0K0J5D1	WBGene00222567	XM_001895699.1	BTB/POZ domain containing protein partial mRNA	protein binding (GO:0005515)	Q18097			3.44206		3.49712
Bm2308	A0A024NFI9	WBGene00222569	CDQ04699.1	Protein BM-SAX-7, isoform a	protein binding (GO:0005515)	Q4PIU9		-1.14062	-1.02736
Bm231	A8P263	WBGene00220492	XM_001894348.1	Hypothetical protein partial mRNA	-	-		1.04237	1.64966	1.00829	1.62553
Bm2314	A0A0K0J5E3	WBGene00222575	XM_001891662.1	von Willebrand factor type A domain containing protein partial mRNA	protein binding (GO:0005515)	Q9GZF5	-1.57502
Bm2330	A8NLJ1	WBGene00222591	XM_001892440.1	Transcription factor E74 isoform partial mRNA	sequence-specific DNA binding transcription factor activity (GO:0003700), sequence-specific DNA binding (GO:0043565)	Q400M2	-1.28487
Bm2341	A8QHU7, A8P8Q0	WBGene00222602	XM_001895268.1	Protein kinase domain containing protein partial mRNA	protein kinase activity (GO:0004672), protein kinase activity (GO:0004672), ATP binding (GO:0005524), protein serine/threonine kinase activity (GO:0004674), protein tyrosine kinase activity (GO:0004713), transferase activity	Q9TZS7				-1.27307
Bm2358	A0A024NC16, A8PHI9	WBGene00222619	XM_001896555.1	SRP40, C-terminal domain containing protein partial mRNA	-	Q9XVS4				-1.09672
Bm236	A0A0H5SFV8	WBGene00220497	CDP92004.1	Protein Bm236, isoform a	-	-	-1.82204		2.45694		2.48057
Bm238	A0A024MDT6	WBGene00220499	CDP92029.1	Protein Bm238, isoform b	-	-			-1.42194		-1.00254
Bm2383	A8PVC4	WBGene00222644	XM_001898535.1	Cadmium-inducible lysosomal protein CDR-5, putative (Bm1_35615) partial mRNA	-	Q8MQC1			1.06678
Bm2386	A0A024MTW3	WBGene00222647	XM_001898533.1	Hypothetical protein (Bm1_35605) partial mRNA	-	Q9BIA3	-1.27401			-1.33917
Bm2387	A8Q104	WBGene00222648	XM_001899529.1	Hypothetical protein partial mRNA	-	Q4TTB7	1.41586		-1.39404
Bm2389	A8PXR6	WBGene00222650	XM_001898892.1	Nuclear hormone receptor family member nhr-31, putative partial mRNA	DNA binding (GO:0003677), ligand-dependent nuclear receptor activity (GO:0004879), sequence-specific DNA binding transcription factor activity (GO:0003700), zinc ion binding (GO:0008270), sequence-specific DNA binding (GO:0043565), steroid hormone receptor activity (GO:0003707)	Q18192		-1.06539	-1.01933
Bm2397/Bma-glb-8	A0A0K0J5S6	WBGene00222658	XM_001891918.1	Globin family protein partial mRNA	iron ion binding (GO:0005506), oxygen binding (GO:0019825), heme binding (GO:0020037), iron ion binding (GO:0005506)	G5EBR4						-1.0381
Bm2401	A0A0H5S547	WBGene00222662	XM_001896842.1	FLYWCH zinc finger domain containing protein partial mRNA	ATP binding (GO:0005524)	Q09EE7				-1.5097
Bm2440	A8QCR8	WBGene00222701	XM_001901419.1	Zn-finger in Ran binding protein and others containing protein partial mRNA	zinc ion binding (GO:0008270), nucleic acid binding (GO:0003676), nucleotide binding (GO:0000166)	Q18265			-1.45018
Bm2462	A0A0H5SKI5	WBGene00222723	XM_001901908.1	von Willebrand factor type A domain containing protein partial mRNA	protein binding (GO:0005515)	G5EFA0			-1.73359
Bm2499	A8P3Y5	WBGene00222760	XM_001894580.1	Hypothetical protein partial mRNA	-	Q8I7L5			1.23969
Bm25	A8NUW3	WBGene00220286	XM_001893509.1	Hypothetical protein partial mRNA	-	-			1.55126	1.75291	2.52192
Bm250	A0A024MEA0	WBGene00220511	CDP92165.1	Protein Bm250, isoform b	-	-				1.25623	1.45787
Bm2505	A8P538	WBGene00222766	XM_001894750.1	Papain family cysteine protease containing protein partial mRNA	cysteine-type peptidase activity (GO:0008234), cysteine-type endopeptidase activity (GO:0004197)	Q23030					1.01058
Bm2510	A8Q918	WBGene00222771	EU519463.1	Thioredoxin-like mRNA, complete sequence	antioxidant activity (GO:0016209), oxidoreductase activity (GO:0016491)	O61985					1.03342
Bm2525	A0A0K0J6D5	WBGene00222786	XM_001897278.1	Ecdysone receptor partial mRNA	sequence-specific DNA binding transcription factor activity (GO:0003700), zinc ion binding (GO:0008270), sequence-specific DNA binding transcription factor activity (GO:0003700), sequence-specific DNA binding (GO:0043565)	-			1.77112
Bm2533	A8PTZ9	WBGene00222794	XM_001898269.1	GATA zinc finger family protein partial mRNA	sequence-specific DNA binding transcription factor activity (GO:0003700), zinc ion binding (GO:0008270), sequence-specific DNA binding transcription factor activity (GO:0003700), sequence-specific DNA binding (GO:0043565)	Q10655	1.32332		-1.32297
Bm2538	A0A024MD33	WBGene00222799	XM_001896415.1	Beta-lactamase family protein partial mRNA	-	Q18384		2.29559	1.52128	1.49272
Bm254	A0A024MEJ7	WBGene00220515	XM_001892110.1	Hypothetical protein partial mRNA	extracellular ligand-gated ion channel activity (GO:0005230)	-			1.24684		1.66518
Bm2558	A8Q5L0	WBGene00222819	XM_001900070.1	Hypothetical protein partial mRNA	-	B7WN85		-1.21713
Bm2560	A8PZN1	WBGene00222821	XM_001899381.1	GMC oxidoreductase family protein partial mRNA	oxidoreductase activity, flavin adenine dinucleotide binding (GO:0050660)	Q18429		-1.09221	-1.15027
Bm2576	A8PZ47	WBGene00222837	XM_001898960.1	Zinc finger C-x8-C-x5-C-x3-H type partial mRNA	nucleic acid binding (GO:0003676), zinc ion binding (GO:0008270)	Q18437			-1.4224
Bm2588	A8PJT6	WBGene00222849	XM_001897094.1	Heparan sulfate 2-O-sulfotransferase protein, putative partial mRNA	sulfotransferase activity (GO:0008146)	O17645			1.00946
Bm2589	A8NR26	WBGene00222850	XM_001893026.1	Fibronectin type III domain containing protein partial mRNA	protein binding (GO:0005515)	G5EF49		-1.09248	-1.42132			1.32369
Bm2590	A0A024MKF6	WBGene00222851	CDP94250.1	Protein Bm2590, isoform b	-	Q7YX65	-1.32315		1.6271		1.95889
Bm2592	A8PE34	WBGene00222853	XM_001896046.1	Domain found in Dishevelled, Egl-10, and Pleckstrin family protein partial mRNA	protein binding (GO:0005515), signal transducer activity (GO:0004871)	B7WN58			-1.18289
Bm2594	A8P6T5, A8P2W4, A8P0S7	WBGene00222855	XM_001894994.1	ABC transporter partial mRNA	ATP binding (GO:0005524), ATPase activity, ATP binding (GO:0005524), ATPase activity (GO:0016887), nucleotide binding (GO:0000166), nucleoside-triphosphatase activity (GO:0017111)	P34713			1.469		1.32595
Bm2598	A8NZ79	WBGene00222859	XM_001893943.1	Hypothetical protein partial mRNA	transporter activity (GO:0005215)	Q7Z137		-1.86919	-1.66552			1.1356
Bm2599	A8PBF8	WBGene00222860	XM_001895665.1	Major Facilitator Superfamily protein partial mRNA	-	P90832						1.14892
Bm26/Bm27	A0A0K0J729	WBGene00220288	XM_001893961.1	Hypothetical protein partial mRNA	-	-		1.48645	1.26601	2.25411	2.07085
Bm2605	A8PZM0, A8PZM2	WBGene00222866	XM_001901751.1	Cuticle collagen 7 precursor partial mRNA	-	Q19528					1.32917
Bm2607	A8PUD4	WBGene00222868	XM_001898369.1	Crumbs homolog 3 partial mRNA	-	-				1.10795
Bm2625	A0A024N740	WBGene00222886	XM_001899800.1	U4/U6 small nuclear ribonucleoprotein hPrp4, putative partial mRNA	protein binding (GO:0005515)	Q93339			-1.11237
Bm2631	A8NLA1	WBGene00222892	XM_001892895.1	KH domain containing protein partial mRNA	RNA binding (GO:0003723)	Q17935			-1.75005		-1.0153
Bm2634	A8P0Y4	WBGene00222895	XM_001894180.1	Hypothetical protein partial mRNA	-	O62089	1.4456
Bm2642/Bma-pry-1	A0A0K0J6V6	WBGene00222903	XM_001902630.1	Hypothetical protein partial mRNA	signal transducer activity (GO:0004871), signal transducer activity (GO:0004871)	O62090			-1.03245
Bm2646	A8NR57	WBGene00222907	XM_001893047.1	Hypothetical UPF0103 protein C37C3.8 in chromosome V partial mRNA	-	Q22915			1.26944		1.16129
Bm2648	A0A024NF75	WBGene00222909	CDQ04967.1	BM-TTR-33	-	Q8I7H9				1.27443	1.13677
Bm2653/Bma-nex-4	A0A0K0J6X2	WBGene00222914	XM_001893997.1	Annexin family protein partial mRNA	calcium ion binding (GO:0005509), calcium-dependent phospholipid binding (GO:0005544)	P91144		1.77868	1.14553
Bm2666	A0A024N2M4	WBGene00222927	XM_001899614.1	KIAA1941 protein partial mRNA	Rab GTPase activator activity (GO:0005097)	I2HA99	-1.25056
Bm2670	A0A0K0J6Z2	WBGene00222931	CRZ26226.1	BMA-LON-2	heparan sulfate proteoglycan binding (GO:0043395)	-			2.99095
Bm2684	A8PII4	WBGene00222945	XM_001896736.1	Hypothetical UPF0205 protein C40H1.5 in chromosome III precursor partial mRNA	-	Q03575				1.22233
Bm269	A8NR39, D0QI65	WBGene00220530	XM_001893038.1	Hypothetical protein partial mRNA	cysteine-type peptidase activity (GO:0008234)	-					1.1003
Bm2711	A8PZQ2	WBGene00222972	XM_001899396.1	DNA-binding protein D-ETS-3 partial mRNA	sequence-specific DNA binding transcription factor activity (GO:0003700), sequence-specific DNA binding (GO:0043565)	Q18579			1.16897		1.37645
Bm2738	A8NUP3	WBGene00222999	XM_001893486.1	Probable 26S proteasome non-ATPase regulatory subunit 9 partial mRNA	protein binding (GO:0005515)	Q10920					1.18486
Bm2741	A0A0H5S897	WBGene00223002	CDP98210.1	Protein Bm2741, isoform a, partial	catalytic activity (GO:0003824)	Q18599			2.09552
Bm2747	A0A0K0J7A0	WBGene00223008	CRZ21880.1	Bm2747	-	O01908					2.51292
Bm2749	A8PQQ1	WBGene00223010	XM_001897749.1	SPARC precursor partial mRNA	calcium ion binding (GO:0005509), protein binding (GO:0005515)	P34714			1.01835
Bm2754	A8PT73	WBGene00223015	XM_001898169.1	Neuronal calcium sensor family protein 1, putative partial mRNA	calcium ion binding (GO:0005509)	P36608			1.16833
Bm2761	A8QBJ6	WBGene00223022	XM_001901120.1	Hypothetical protein partial mRNA	-	Q7KQG4				-1.09178
Bm2763	A8QBJ8	WBGene00223024	XM_001901121.1	Zinc finger in N-recognin family protein partial mRNA	ubiquitin-protein ligase activity (GO:0004842), zinc ion binding (GO:0008270)	O01808		-1.11441		-1.18324
Bm2765	A0A024MQC2	WBGene00223026	XM_001898208.1	Twik (KCNK-like) family of potassium channels, alpha subunit 17 partial mRNA	potassium channel activity (GO:0005267)	H2KZB5			-1.27848		-1.30114
Bm2766	A8QFQ8	WBGene00223027	XM_001902208.1	Hypothetical protein partial mRNA	-	G5EFT9			1.08426
Bm2767	A8PAN8	WBGene00223028	XM_001895547.1	Galactoside-binding lectin family protein partial mRNA	sugar binding (GO:0005529)	Q18625		1.43319		1.40745
Bm2772	A8PHK3	WBGene00223033	XM_001896560.1	Hypothetical protein partial mRNA	-	G5EGD8			-1.04422
Bm2788	A8NQD1	WBGene00223049	XM_001892945.1	Kelch motif family protein partial mRNA	protein binding (GO:0005515)	-			-1.15747
Bm2802	A8P1B6	WBGene00223063	XM_001894241.1	ShTK domain containing protein (Bm1_14055) partial mRNA	-	Q9GYJ3	1.42993		-1.25563	2.1634		2.00102
Bm2810	A0A024MRW8	WBGene00223071	XM_001900194.1	FAT domain containing protein partial mRNA	binding (GO:0005488), phosphotransferase activity, protein binding (GO:0005515), transferase activity	G5EEV2-3				-1.02387
Bm2835	A8PJ04	WBGene00223096	XM_001896837.1	Nuclear hormone receptor family member nhr-6, putative partial mRNA	DNA binding (GO:0003677), ligand-dependent nuclear receptor activity (GO:0004879), sequence-specific DNA binding transcription factor activity (GO:0003700), zinc ion binding (GO:0008270), sequence-specific DNA binding (GO:0043565), steroid hormone receptor activity (GO:0003707)	B2MZB4				1.26277	1.11049
Bm2840	A0A024N725	WBGene00223101	XM_001897479.1	Hypothetical protein partial mRNA	-	Q8IG72	-1.23086			-1.1272
Bm2848	A8PZX8	WBGene00223109	XM_001899112.1	DB module family protein partial mRNA	-	Q18709			-1.18541
Bm2854	A8NKE1	WBGene00223115	XM_001894919.1	Nematode cuticle collagen N-terminal domain containing protein partial mRNA	structural constituent of cuticle (GO:0042302)	P18835	-1.34819	-2.05929				1.44576
Bm2857	A0A024NCX1	WBGene00223118	CDQ03951.1	Protein Bm2857, isoform b	-	Q7YX43	1.9041	2.11187		2.08689
Bm2858	A8Q650	WBGene00223119	XM_001900198.1	EF hand family protein partial mRNA	calcium ion binding (GO:0005509)	-			1.19507
Bm2869	A0A0K0J7U7	WBGene00223130	XM_001900042.1	Hypothetical protein partial mRNA	-	-	-1.61228		1.60302
Bm2872	A8QCE2	WBGene00223133	XM_001901334.1	Guanylate kinase family protein partial mRNA	protein binding (GO:0005515)	Q17549	-1.15034
Bm2881	A8NUV0	WBGene00223142	CDP98302.1	Protein Bm2881, isoform c	protein binding (GO:0005515)	-		1.03175	1.00128			-1.03729
Bm2887	A0A024MXU3	WBGene00223148	XM_001901634.1	Hypothetical protein partial mRNA	binding (GO:0005488), protein binding (GO:0005515)	Q9XXK4		-1.23054
Bm2888	A8Q9D5	WBGene00223149	XM_001900814.1	Hypothetical protein partial mRNA	iron ion binding (GO:0005506), oxygen binding (GO:0019825), heme binding (GO:0020037)	Q09514	-1.46664		2.09677		1.62511
Bm2889	A0A0H5S0N4	WBGene00223150	XM_001894397.1	PDZ domain containing protein partial mRNA	protein binding (GO:0005515)	Q0PJA9	-2.13913		1.76835
Bm2906	A8PZF8	WBGene00223167	XM_001899088.1	PDZ domain containing 8 partial mRNA	protein binding (GO:0005515)	Q5WRP6		-1.07332
Bm2914	O16134	WBGene00223175	XM_001901845.1	Transforming growth factor beta like domain containing protein partial mRNA	growth factor activity (GO:0008083), growth factor activity (GO:0008083)	G5EEL5	-1.20033
Bm2919	A8PDW4	WBGene00223180	XM_001896014.1	Patched family protein partial mRNA	hedgehog receptor activity (GO:0008158)	Q09938			1.86128	1.28504	2.13025
Bm2922	A8P8M3	WBGene00223183	XM_001897781.1	Nuclear receptor RXR partial mRNA	DNA binding (GO:0003677), ligand-dependent nuclear receptor activity (GO:0004879), sequence-specific DNA binding transcription factor activity (GO:0003700), zinc ion binding (GO:0008270), sequence-specific DNA binding (GO:0043565), steroid hormone receptor activity (GO:0003707)	-						-1.04338
Bm2925	A8PIM3	WBGene00223186	XM_001896759.1	Lectin C-type domain containing protein partial mRNA	binding (GO:0005488)	-	-1.2019		1.60692		1.8459
Bm2928	A8PUL8	WBGene00223189	XM_001898400.1	Armadillo/beta-catenin-like repeat family protein partial mRNA	binding (GO:0005488), protein binding (GO:0005515)	Q18825		-1.00826	-1.0856
Bm2936	A8PIQ7	WBGene00223197	XM_001896778.1	Protein kinase domain containing protein partial mRNA	ATP binding (GO:0005524), magnesium ion binding (GO:0000287), protein serine/threonine kinase activity (GO:0004674), protein kinase activity (GO:0004672), ATP binding (GO:0005524), transferase activity	Q18846					-1.00782
Bm294	A0A024MGC8	WBGene00220555	CDP92583.1	Protein Bm294	-	-	1.30338	1.36744		1.68593
Bm2940	A8PVY3	WBGene00223201	XM_001898593.1	Hypothetical protein partial mRNA	-	O44981		-1.19683	-1.58142	-1.63956	-2.00636
Bm2952	A0A0J9XSU0	WBGene00223213	XM_001898010.1	FGGY family of carbohydrate kinases, N-terminal domain containing protein partial mRNA	phosphotransferase activity	H2KZG4			-1.00693
Bm2965	A8QE56	WBGene00223226	XM_001901585.1	Larval opioid receptor partial mRNA	-	K8F7R9	-1.00455
Bm2969	A8NR05	WBGene00223230	CDP92014.1	Protein BM-VPS-33.2, isoform b	-	Q18891			1.09399
Bm2974/Bm2975	A0A0K0J895	WBGene00223236	XM_001902791.1	Hypothetical protein partial mRNA	-	Q18889	-1.21259	-1.03283		-1.37403
Bm2996	A8NIP6	WBGene00223257	XM_001892117.1	Homeobox protein partial mRNA	transcription regulator activity (GO:0030528), sequence-specific DNA binding (GO:0043565), DNA binding (GO:0003677), protein binding (GO:0005515), sequence-specific DNA binding transcription factor activity (GO:0003700)	G5EC89					1.58284
Bm2999	A8QHD9	WBGene00223260	XM_001902788.1	Conserved hypothetical protein partial mRNA	nucleic acid binding (GO:0003676), nucleotide binding (GO:0000166)	-		-1.23103	-1.37555
Bm3/Bm2	A0A0K0J8D2	WBGene00220263	XM_001896662.1	Ubiquitin carboxyl-terminal hydrolase family protein partial mRNA	aminopeptidase activity (GO:0004177), metalloexopeptidase activity (GO:0008235), manganese ion binding (GO:0030145), aminopeptidase activity (GO:0004177), ubiquitin thiolesterase activity (GO:0004221)	-				-1.07463
Bm3020	A0A024MNP9	WBGene00223281	CDP95691.1	Protein BM-CPN-2, isoform c	protein binding (GO:0005515)	O44788			1.09941		1.42729
Bm3046	A8QGE6	WBGene00223307	XM_001902445.1	Hypothetical protein partial mRNA	-	B2D6K7		-1.04775	-1.36045
Bm3087	A0A024NH79	WBGene00223348	CDQ05289.1	Protein Bm3087, isoform b	-	-			1.02402		1.03118
Bm3090	A8P236	WBGene00223351	XM_001894339.1	Ground-like domain containing protein partial mRNA	-	Q20327		-1.55539				1.57821
Bm3093	A0A0J9Y540	WBGene00223354	XM_001901230.1	KH domain containing protein partial mRNA	RNA binding (GO:0003723)	Q8MXD9			-1.01163
Bm3094	A8NFN1	WBGene00223355	XM_001891790.1	Dual specificity mitogen-activated protein kinase kinase 7. -TRUNCATED- partial mRNA	ATP binding (GO:0005524), protein kinase activity (GO:0004672), ATP binding (GO:0005524), protein serine/threonine kinase activity (GO:0004674), transferase activity	Q21307			1.27182		1.00063
Bm3109	A8PRL2	WBGene00223370	XM_001898286.1	Hypothetical protein partial mRNA	-	-		1.93672	1.64687	2.1653	1.89913
Bm3123	A8PFI0	WBGene00223384	XM_001896261.1	Hypothetical protein partial mRNA	-	-					1.16864
Bm3124	A8Q5V4	WBGene00223385	XM_001900134.1	Hypothetical protein partial mRNA	-	Q9XVA8					1.28239	1.41865
Bm3144	A8P5B1	WBGene00223405	XM_001894792.1	Collagen alpha 2(IV) chain precursor partial mRNA	binding (GO:0005488), extracellular matrix structural constituent (GO:0005201)	P17140-2					1.00034	1.60234
Bm3149	A8NY72	WBGene00223410	XM_001895842.1	Dynein 2 light intermediate chain partial mRNA	-	Q19119			1.53652
Bm3155	A8QBR5	WBGene00223416	XM_001901171.1	Ser/Thr protein phosphatase family protein partial mRNA	hydrolase activity (GO:0016787)	O01320		1.05514
Bm3165	A0A024MGJ1	WBGene00223426	CDP92884.1	Protein Bm3165, isoform b	-	Q19147				1.22094
Bm3174	A8NP72	WBGene00223435	M73689.1	Chitinase mRNA, complete cds	chitin binding (GO:0008061), catalytic activity (GO:0003824), cation binding (GO:0043169), chitinase activity (GO:0004568), hydrolase activity	Q11174	-1.14254		1.60488		1.14413
Bm3180	A8PZ86	WBGene00223441	XM_001898989.1	Cadherin domain containing protein partial mRNA	calcium ion binding (GO:0005509)	X5M8R9				-1.1951
Bm3211	A0A024NGY7	WBGene00223472	CDQ05351.1	Protein Bm3211, isoform c	-	Q20531				-2.50239	-1.7044	-2.13951
Bm323	A0A0H5S3R1	WBGene00220584	XM_001898751.1	Hypothetical protein partial mRNA	-	-	-2.67671
Bm3235	A8P5P9	WBGene00223496	XM_001894833.1	Hypothetical protein partial mRNA	calcium ion binding (GO:0005509)	P53014					1.06753
Bm3239	A0A024MC59	WBGene00223500	CDP91105.1	Protein Bm3239, partial	-	-		1.55751		1.76777	1.05191
Bm324	A0A024MG13	WBGene00220585	CDP93051.1	Protein Bm324	-	-	1.54154	1.98731		2.26021
Bm3245	A8QHS7	WBGene00223506	XM_001901506.1	Hypothetical protein partial mRNA	-	O17406			-1.16659
Bm3248	A0A0J9XQA2	WBGene00223509	XM_001902627.1	Leucine Rich Repeat family protein partial mRNA	protein binding (GO:0005515)	P34390					2.26328
Bm3265	A8PYM5	WBGene00223526	XM_001899163.1	Neuralized family protein partial mRNA	-	Q7JP67			-1.08882
Bm327	A8Q1U7	WBGene00220588	XM_001898804.1	Conserved hypothetical protein partial mRNA	electron carrier activity (GO:0009055), protein disulfide oxidoreductase activity (GO:0015035)	-					1.68362
Bm329	A8Q1Z5	WBGene00220590	XM_001898831.1	Hypothetical protein partial mRNA	-	-			1.61245
Bm3294	A0A024MCV9	WBGene00223555	XM_001897062.1	ATPase, AAA family protein partial mRNA	ATP binding (GO:0005524), nucleotide binding (GO:0000166), nucleoside-triphosphatase activity (GO:0017111), protein binding (GO:0005515)	P54816			-1.0573
Bm3303	A8PST8	WBGene00223564	XM_001898130.1	Nuclear hormone receptor family member nhr-25, putative partial mRNA	DNA binding (GO:0003677), ligand-dependent nuclear receptor activity (GO:0004879), sequence-specific DNA binding transcription factor activity (GO:0003700), zinc ion binding (GO:0008270), sequence-specific DNA binding (GO:0043565), steroid hormone receptor activity (GO:0003707)	Q19345			-1.39803
Bm3307	A8NEA5	WBGene00223568	XM_001891670.1	Myosin heavy chain B (MHC B) partial mRNA	motor activity (GO:0003774), motor activity (GO:0003774), ATP binding (GO:0005524)	P02566	-1.03781
Bm3317/Bma-lgc-38	A0A0H5S7F2	WBGene00223578	CDP96698.1	Protein BM-LGC-38, isoform b	extracellular ligand-gated ion channel activity (GO:0005230)	Q19358	1.92977				-2.06777
Bm3319	A8Q659	WBGene00223580	XM_001901067.1	ABC transporter family protein partial mRNA	ATP binding (GO:0005524), ATPase activity (GO:0016887), nucleotide binding (GO:0000166), nucleoside-triphosphatase activity (GO:0017111)	X5LXB2	-1.06816				1.11516
Bm3324/Bma-sec-24.1	A0A0J9Y3D7	WBGene00223585	XM_001899353.1	Sec23/Sec24 trunk domain containing protein partial mRNA	zinc ion binding (GO:0008270)	Q19371			-1.01016
Bm3335	A8PRM8	WBGene00223596	XM_001897947.1	Hypothetical protein partial mRNA	endopeptidase inhibitor activity (GO:0004866)	K8F7Z5				-1.00804
Bm3360	A8P003	WBGene00223621	XM_001894473.1	Biotin--acetyl-CoA-carboxylase ligase family protein partial mRNA	biotin-[acetyl-CoA-carboxylase] ligase activity (GO:0004077), catalytic activity (GO:0003824)	G5ECZ9				-1.1398
Bm3367	A8PJ59, A8P977, A0A024MUI1	WBGene00223628	XM_001895343.1	Mechanosensory protein 2 partial mRNA	-	H2KZ92				1.28391
Bm3369	A8PZ76	WBGene00223630	XM_001898982.1	Homeobox domain containing protein partial mRNA	transcription regulator activity (GO:0030528), sequence-specific DNA binding (GO:0043565), DNA binding (GO:0003677), protein binding (GO:0005515), sequence-specific DNA binding transcription factor activity (GO:0003700)	Q17360					-1.02743
Bm337	A0A024MHW2	WBGene00220598	CDP93358.1	Protein Bm337, isoform a	-	-	1.13298	3.62133	2.49225	3.9124	2.78088
Bm3372	A0A024MJ35	WBGene00223633	CDP93514.1	Protein Bm3372, isoform b	-	O62169			1.78413	1.50735	2.25672
Bm3384	A8PIF6	WBGene00223645	XM_001896896.1	Cadherin domain containing protein partial mRNA	G-protein coupled receptor activity (GO:0004930), calcium ion binding (GO:0005509), protein binding (GO:0005515)	G5EDK5	-1.29641			-1.38393
Bm3388	A8P757	WBGene00223649	XM_001895403.1	Zinc finger, C2H2 type family protein partial mRNA	zinc ion binding (GO:0008270), nucleic acid binding (GO:0003676)	G5EFF4		-1.83717	-1.13232
Bm3391	A8QB15	WBGene00223652	XM_001900986.1	DYS-1 protein partial mRNA	protein binding (GO:0005515), zinc ion binding (GO:0008270)	V6CLV8	-1.01947	-1.12629		-1.08827
Bm3396	A8QFI8	WBGene00223657	XM_001902138.1	Hypothetical protein partial mRNA	-	-		1.28494		1.35938
Bm3415	A8Q8A8	WBGene00223676	XM_001900625.1	Hypothetical protein partial mRNA	-	Q19527			1.01461
Bm3431	A8PV56	WBGene00223692	XM_001898482.1	DRIM protein (Bm1_35350) partial mRNA	binding (GO:0005488)	Q19545	-1.03392
Bm3440	A8Q5Z1	WBGene00227686	XM_001900159.1	Cadherin domain containing protein partial mRNA	calcium ion binding (GO:0005509), protein binding (GO:0005515)	-	-1.10786			-1.05052
Bm3442	A8NDB0	WBGene00223703	XM_001891562.1	Guanine nucleotide-binding protein alpha-12 subunit partial mRNA	signal transducer activity (GO:0004871), guanyl nucleotide binding (GO:0019001), signal transducer activity (GO:0004871), GTP binding (GO:0005525)	Q19572		1.92059	1.61752
Bm3453	A8PBV0	WBGene00223714	XM_001895706.1	Globin family protein partial mRNA	iron ion binding (GO:0005506), oxygen binding (GO:0019825), heme binding (GO:0020037), iron ion binding (GO:0005506)	Q19601			-1.07662
Bm3457	A8PBG4	WBGene00223718	XM_001895667.1	Homeodomain interacting protein kinase protein 1, isoform b partial mRNA	ATP binding (GO:0005524), protein kinase activity (GO:0004672), ATP binding (GO:0005524), protein serine/threonine kinase activity (GO:0004674), transferase activity	Q8MQ70			-1.25459
Bm3470	A8PDA8	WBGene00223731	XM_001895921.1	Hypothetical protein partial mRNA	-	Q19643				-1.1049
Bm3471	A8NPM5	WBGene00223732	XM_001892855.1	FG-GAP repeat family protein partial mRNA	protein binding (GO:0005515)	Q19640	-1.44701		2.32921		1.96878
Bm3480	A0A024NIM7	WBGene00223741	CDQ05485.1	Protein Bm3480, isoform b, partial	calcium ion binding (GO:0005509)	K8ES99					1.35344
Bm3492	A8PUA3	WBGene00223753	XM_001898359.1	Aspartic protease BmAsp-1, identical partial mRNA	aspartic-type endopeptidase activity (GO:0004190)	Q8MYN6	2.17918	2.10089		1.67948
Bm3496	A8Q5V8	WBGene00223757	XM_001900137.1	ABC transporter transmembrane region family protein partial mRNA	ATP binding (GO:0005524), ATPase activity, ATP binding (GO:0005524), ATPase activity (GO:0016887), nucleotide binding (GO:0000166), nucleoside-triphosphatase activity (GO:0017111)	Q9U2G5	-1.13263				1.21853
Bm3503	A8PZR0	WBGene00223764	XM_001899402.1	Transthyretin-like family protein partial mRNA	-	Q45EK1					1.07205
Bm3504	A8NNB2, A0A024NGP9, A0A024NHF0	WBGene00223765	XM_001892667.1	zyg-9 protein partial mRNA	binding (GO:0005488)	G5EEM5				-1.0066
Bm3505	A8P4K5	WBGene00223766	XM_001894670.1	Hypothetical protein partial mRNA	-	Q19714	-1.0216		1.2719		1.14538
Bm3506	A8Q8T2	WBGene00223767	XM_001900735.1	Hypothetical protein partial mRNA	-	P34404			1.01216		1.032
Bm3512	A8Q655	WBGene00223773	XM_001900201.1	CUT domain containing protein partial mRNA	DNA binding (GO:0003677), DNA binding (GO:0003677), protein binding (GO:0005515), sequence-specific DNA binding transcription factor activity (GO:0003700), sequence-specific DNA binding (GO:0043565)	Q19720			-1.22942
Bm3516	A8QHA5, A0A024NHQ0	WBGene00223777	XM_001902754.1	AN1-like Zinc finger family protein partial mRNA	DNA binding (GO:0003677), zinc ion binding (GO:0008270)	Q19723				1.03729
Bm352	A0A024MIC4	WBGene00220613	CDP93540.1	Protein Bm352	-	-			1.87624	1.11575	2.22334
Bm3524	A8P9D0	WBGene00223785	XM_001900060.1	ABC transporter family protein partial mRNA	ATP binding (GO:0005524), ATPase activity, ATP binding (GO:0005524), ATPase activity (GO:0016887), nucleotide binding (GO:0000166), nucleoside-triphosphatase activity (GO:0017111)	Q19734	-1.00953
Bm3541	A0A024NHE3	WBGene00223802	CDQ05516.1	Protein Bm3541, isoform b, partial	calcium ion binding (GO:0005509)	-	-1.19176	-2.64385	-1.46562	-2.11188
Bm3545	A8NUH9	WBGene00223806	XM_001893460.1	Hypothetical protein partial mRNA	DNA binding (GO:0003677), DNA-directed RNA polymerase activity (GO:0003899)	Q95X83						-1.09715
Bm3547	A8P284	WBGene00223808	XM_001894361.1	Hypothetical protein partial mRNA	-	-				-1.08848
Bm3551	A8NI56	WBGene00223812	XM_001892061.1	Ser/Thr protein phosphatase family protein partial mRNA	calcium ion binding (GO:0005509), hydrolase activity (GO:0016787), protein serine/threonine phosphatase activity (GO:0004722), metal ion binding (GO:0046872)	C3JXD7			1.22153
Bm3554	A8QE89	WBGene00223815	XM_001901613.1	Conserved hypothetical protein partial mRNA	protein binding (GO:0005515)	O02063		1.3367	1.14698	1.18006
Bm3563	A0A024MX93	WBGene00223824	CDP98274.1	Protein Bm3563	binding (GO:0005488), sugar binding (GO:0005529)	Q22966		2.04264	3.52875	2.34358	3.87813
Bm3567	A0A024NAD3	WBGene00223828	XM_001900881.1	Splicing factor, proline-and glutamine-rich, putative partial mRNA	nucleic acid binding (GO:0003676), nucleotide binding (GO:0000166)	Q8I7K5			-1.09748
Bm3574	A8NVQ3	WBGene00223835	XM_001902865.1	Zinc finger, C2H2 type family protein partial mRNA	zinc ion binding (GO:0008270), nucleic acid binding (GO:0003676), protein binding (GO:0005515)	Q93560			-1.23587
Bm3576	A8PJ88	WBGene00223837	XM_001899690.1	Cadherin domain containing protein partial mRNA	calcium ion binding (GO:0005509), protein binding (GO:0005515)	Q19319		-1.26937		-1.2046
Bm3585	A8ND94	WBGene00223846	XM_001891552.1	Protein F46F5.4 partial mRNA	-	Q93570			1.28236		1.29897
Bm3602	A0A0K0JB04	WBGene00223863	XM_001894754.1	Hypothetical protein partial mRNA	binding (GO:0005488), fatty-acyl-CoA binding (GO:0000062)	Q45EL0				2.24816	2.27906
Bm3606	A0A024NA43	WBGene00223867	XM_001901469.1	Dual specificity phosphatase, catalytic domain containing protein partial mRNA	phosphatase activity (GO:0016791), protein tyrosine/serine/threonine phosphatase activity (GO:0008138), protein tyrosine phosphatase activity (GO:0004725)	Q93592	1.55769	1.28469		1.2946
Bm3612	A8NF63	WBGene00223873	XM_001891741.1	Alpha amylase, catalytic domain containing protein partial mRNA	catalytic activity (GO:0003824), cation binding (GO:0043169)	Q9XVU3		-1.05938		-1.29249
Bm3614	A8P007	WBGene00223875	XM_001898072.1	PDZ-domain protein scribble partial mRNA	protein binding (GO:0005515)	O61967		-1.27287	-1.11592
Bm3628	A8PCK9	WBGene00223889	XM_001895813.1	B-box zinc finger family protein partial mRNA	zinc ion binding (GO:0008270), protein binding (GO:0005515)	Q19818		-1.149
Bm363	A8NNT1	WBGene00220624	XM_001892729.1	Hypothetical 18.4 kDa protein T05H10.3 in chromosome II precursor partial mRNA	-	Q09347				1.45866	1.09846
Bm3632	A8QET6	WBGene00223893	XM_001901785.1	Hypothetical protein partial mRNA	-	Q19809			1.12791		1.30449
Bm3635	A8Q9L7	WBGene00223896	XM_001900854.1	Conserved hypothetical protein partial mRNA	-	-			1.17585		1.38445
Bm3649	A0A024MHS0	WBGene00223910	AF072679.1	24 kDa secreted protein mRNA, complete cds	-	-		-1.46917	-1.69256
Bm3655	A8PTS0, A0A024MQS4	WBGene00223916	XM_001898226.1	Gamma-syntrophin-like protein SYN2 partial mRNA	protein binding (GO:0005515)	Q5WRR6				-1.13305	-1.17084
Bm3679	A8NH36	WBGene00223940	XM_001891940.1	Hypothetical protein partial mRNA	protein binding (GO:0005515), zinc ion binding (GO:0008270)	Q95QI2				-1.06976
Bm3691	A8NF27	WBGene00223952	XM_001891718.1	DB module family protein partial mRNA	-	Q5FC36			-1.19299
Bm3703	A8P593	WBGene00223964	XM_001894779.1	Calcium and integrin binding family member 2, putative partial mRNA	calcium ion binding (GO:0005509)	Q93640					1.28555
Bm3714	A0A024MNQ1	WBGene00223975	XM_001891536.1	Protein ZC84.6 partial mRNA	-	Q09983	-1.17683		1.0323
Bm3715	A8NVU5	WBGene00223976	XM_001893632.1	Hypothetical protein partial mRNA	-	P90857					-1.23119
Bm3725	A8PIJ4	WBGene00223986	XM_001896742.1	Hypothetical protein partial mRNA	-	O45420						-1.25413
Bm3727	A8QE36	WBGene00223988	XM_001901567.1	Twik (KCNK-like) family of potassium channels, alpha subunit 35 partial mRNA	potassium channel activity (GO:0005267)	O45422			1.49437		1.44728
Bm3736	A0A024MGY1	WBGene00223997	XM_001898801.1	NaDC-2 partial mRNA	transporter activity (GO:0005215)	Q93655		-1.46597	-1.62688
Bm3737	A0A024MD84	WBGene00223998	CDP91615.1	Protein BM-ADA-2, isoform c	DNA binding (GO:0003677), DNA binding (GO:0003677), protein binding (GO:0005515)	Q5DX44						-1.28652
Bm3739/Bma-aqp-1	A0A0H5S8L2	WBGene00224000	XM_001902873.1	Major intrinsic protein partial mRNA	transporter activity (GO:0005215)	Q19949	-1.95505
Bm3749	A0A024NHY0	WBGene00224010	XM_001895503.1	Hypothetical protein partial mRNA	-	-						-1.34063
Bm3752	A8QB64	WBGene00224013	XM_001901019.1	Hypothetical protein partial mRNA	-	O01853			1.19486
Bm3760	A8Q3Q3	WBGene00224021	XM_001900416.1	Eukaryotic translation initiation factor 3 subunit 10 partial mRNA	-	-		-1.05697	-1.03166
Bm3772	A8P2P3	WBGene00224033	XM_001894404.1	Hypothetical protein partial mRNA	Rho guanyl-nucleotide exchange factor activity (GO:0005089), guanyl-nucleotide exchange factor activity (GO:0005085), protein binding (GO:0005515)	Q9XXM9				-1.20725		-1.11804
Bm3781	A8QHS7	WBGene00224042	XM_001902926.1	Cold-shock' DNA-binding domain containing protein partial mRNA	DNA binding (GO:0003677), nucleic acid binding (GO:0003676)	O17406			-1.24621
Bm380	A0A0J9XRG1	WBGene00220641	CDP94015.1	Protein Bm380	-	-			1.61959
Bm3814	A0A0K0JBY3	WBGene00224075	CRZ22214.1	BMA-LIN-48, partial	zinc ion binding (GO:0008270), nucleic acid binding (GO:0003676)	G5EDU6		2.68466	2.16737
Bm3817	A8P844	WBGene00224078	XM_001895177.1	I-connectin partial mRNA	-	Q20007	-1.1123
Bm3822	A0A0K0JBZ8	WBGene00224083	XM_001901951.1	DAN domain containing protein partial mRNA	-	Q7YX42					-1.6574
Bm3823	A0A024NH42, A0A024NHM7, A0A024NIY9	WBGene00224084	CDQ05601.1	Protein Bm3823, isoform a	-	-					1.13597
Bm3829	A8PM68	WBGene00224090	XM_001897365.1	Hypothetical protein partial mRNA	-	G5EGB4			1.46442		1.49098
Bm3844	A8P382	WBGene00224105	XM_001894475.1	Transthyretin-like family protein partial mRNA	-	Q1W0R1				1.43233
Bm3849	A8PY40, A0A024MMA2, A0A024MMJ0, A0A024MLQ7, A0A024MMW8	WBGene00224110	XM_001898939.1	Putative anaphase promoting complex subunit 11 partial mRNA	protein binding (GO:0005515), zinc ion binding (GO:0008270)	Q20052					-1.05227
Bm3860	A8PDX9	WBGene00224121	XM_001896022.1	Sex-regulated protein janus-A partial mRNA	-	P90861					1.13074
Bm3864	A8PU11	WBGene00224125	XM_001898275.1	DNA-directed RNA polymerase II largest subunit, putative partial mRNA	DNA binding (GO:0003677), DNA binding (GO:0003677), DNA-directed RNA polymerase activity (GO:0003899)	P16356			-1.05128
Bm3867	A8NSU2	WBGene00224128	XM_001895111.1	Heavy chain, unconventional myosin protein 2, isoform a partial mRNA	motor activity (GO:0003774), ATP binding (GO:0005524), protein binding (GO:0005515)	Q95ZU1	-1.2194		1.13908
Bm3868	A8NUY7	WBGene00224129	XM_001893516.1	Heavy chain, unconventional myosin protein 2, isoform d partial mRNA	protein binding (GO:0005515)	Q8MYQ0			1.30373
Bm3869	A0A024MYE8	WBGene00224130	CDP98923.1	Protein Bm3869, isoform a, partial	-	Q20101		1.2902	1.00598
Bm3874	A8P1L4	WBGene00224135	XM_001894278.1	NLI interacting factor-like phosphatase family protein partial mRNA	phosphoprotein phosphatase activity (GO:0004721), protein binding (GO:0005515)	Q95QG8				-1.02366
Bm3880	A8P1A1	WBGene00224141	XM_001894231.1	Hypothetical protein (Bm1_14010) partial mRNA	-	P34330	-1.28645		1.53035		2.07546
Bm390/Bm4272	A0A0K0JDX8	WBGene00224533	XM_001897971.1	BAT2 N-terminus family protein partial mRNA	-	Q9GZI0		-3.10638	-2.69405			2.38904
Bm3905	A8NZH0	WBGene00224166	XM_001898317.1	Fork head domain containing protein partial mRNA	sequence-specific DNA binding transcription factor activity (GO:0003700), sequence-specific DNA binding (GO:0043565)	Q17381			-1.12589
Bm3906	A8P1Z3	WBGene00224167	XM_001894327.1	HELP domain containing protein partial mRNA	protein binding (GO:0005515)	C4ALD8				-1.14437		-1.07053
Bm3909	A0A024N8W9	WBGene00224170	CDQ02379.1	Protein Bm3909, partial	-	-				-1.55017	-1.50123
Bm3912	A8NTN5	WBGene00224173	XM_001893356.1	PH domain containing protein partial mRNA	protein binding (GO:0005515)	Q20151	1.95521	1.87841		1.90849
Bm3942	A8P7L6	WBGene00224203	XM_001895110.1	Hypothetical protein partial mRNA	-	-				1.1206
Bm3959	A8Q0F4	WBGene00224220	XM_001899458.1	Calsequestrin family protein partial mRNA	calcium ion binding (GO:0005509)	Q20203		1.04306	1.12893
Bm398	A0A024ML92	WBGene00220659	XM_001898062.1	Asparaginase family protein partial mRNA	-	-	1.03317
Bm3982	A0A024ND02	WBGene00224243	CDQ04167.1	Protein Bm3982, isoform b	-	Q20265		1.1216
Bm3994	A8QDM1	WBGene00224255	XM_001902013.1	Hypothetical protein partial mRNA	-	-	-2.85808		2.74284	1.07909	3.94436	1.19323
Bm4	A0A024MAE2	WBGene00220265	CDP90604.1	Protein Bm4	-	-	-1.04473		1.55837		1.93965
Bm4013	A8PZQ4	WBGene00224274	XM_001899348.1	Hypothetical protein partial mRNA	-	O44490		-1.05306		-1.03377
Bm405	A8PE75	WBGene00220666	XM_001896065.1	Nsp1-like C-terminal region family protein partial mRNA	structural constituent of nuclear pore (GO:0017056)	O01576			-1.06443
Bm4053	A8QDT0	WBGene00224314	XM_001901482.1	Hypothetical protein partial mRNA	-	Q564S3		1.20897		1.01612
Bm4063	A8PCP1	WBGene00224324	XM_001902952.1	Hypothetical protein partial mRNA	-	Q20374			-1.12857
Bm4070	A0A024MDT7	WBGene00224331	XM_001895401.1	Micro-fibrillar-associated protein 1 C-terminus containing protein partial mRNA	-	Q93712				-1.23499
Bm4071	A0A0K0JD17	WBGene00224332	XM_001893854.1	CES-1 partial mRNA	zinc ion binding (GO:0008270), nucleic acid binding (GO:0003676)	G5ECN8			1.14976
Bm4079	A8P0J4	WBGene00224340	XM_001894128.1	Hypothetical protein partial mRNA	protein kinase binding (GO:0019901)	P34425		-1.65365	-1.55486			1.2168
Bm409	A0A024MLA4	WBGene00220670	CDP94657.1	Protein Bm409	-	-	1.25667
Bm4099	A8PZN0	WBGene00224360	XM_001899380.1	Haloacid dehalogenase-like hydrolase family protein partial mRNA	phosphoglycolate phosphatase activity (GO:0008967), catalytic activity (GO:0003824)	D7SFJ0			1.01398		1.29271
Bm4104	A8Q153	WBGene00224365	XM_001899559.1	Hypothetical protein partial mRNA	-	Q9BI65		-1.14116
Bm4116	A8P1B7, A8PYZ8	WBGene00224377	XM_001899566.1	Myosin heavy chain partial mRNA	motor activity (GO:0003774), motor activity (GO:0003774), ATP binding (GO:0005524)	P02566				-1.11747
Bm4127	A8QBY4	WBGene00224388	XM_001901222.1	Hypothetical protein partial mRNA	zinc ion binding (GO:0008270), nucleic acid binding (GO:0003676)	Q93727	1.01084		-1.04353
Bm4136	A0A0K0JDC1	WBGene00224397	XM_001898909.1	Protein kinase domain containing protein partial mRNA	ATP binding (GO:0005524), protein kinase activity (GO:0004672), ATP binding (GO:0005524), protein serine/threonine kinase activity (GO:0004674), transferase activity	Q19192					-1.00334
Bm4142	A8QBF0	WBGene00224403	XM_001898074.1	Homeobox protein ceh-14 partial mRNA	transcription regulator activity (GO:0030528), sequence-specific DNA binding (GO:0043565), DNA binding (GO:0003677), protein binding (GO:0005515), sequence-specific DNA binding transcription factor activity (GO:0003700), zinc ion binding (GO:0008270)	P20271			1.08657		1.20112
Bm415	A0A024MLT9	WBGene00220676	CDP94729.1	Protein Bm415, isoform a	-	-	-1.34302	-1.88933		-1.10565
Bm4153	A0A024NHT4	WBGene00224414	CDQ05734.1	Protein BM-DYF-6, isoform b	-	G5EDH6			1.36502		1.15583
Bm4164	A8PUK7	WBGene00224425	XM_001898395.1	Hypothetical protein partial mRNA	-	A3FPI7				1.6394	1.02238
Bm4173	A8QBR6, A0A024N8I1	WBGene00224434	XM_001901172.1	Synaptophysin / synaptoporin family protein partial mRNA	-	-				1.35674	1.30788
Bm4178	A8PAB9	WBGene00224439	XM_001895645.1	Acyl CoA binding protein partial mRNA	binding (GO:0005488), fatty-acyl-CoA binding (GO:0000062)	Q20507	1.13304				-1.23251
Bm4184	A0A0K0JDJ8	WBGene00224445	CDP94014.1	Protein Bm4184, partial	protein kinase activity (GO:0004672), ATP binding (GO:0005524), protein serine/threonine kinase activity (GO:0004674), transferase activity	Q7JP68-3					3.74478
Bm4187	A8QBS4	WBGene00224448	XM_001901178.1	Hypothetical protein partial mRNA	catalytic activity (GO:0003824), protein binding (GO:0005515)	-		-1.29294	-1.68109		-1.13106
Bm4193	A8NGG2	WBGene00224454	AY500823.1	Chitin synthase 2 (chs-2) mRNA, complete cds	transferase activity	G5EBQ8		1.1247	1.5782		1.35531
Bm4206	A8QG16	WBGene00224467	CDP92007.1	Protein Bm4206, isoform b	sequence-specific DNA binding transcription factor activity (GO:0003700), sequence-specific DNA binding (GO:0043565), protein dimerization activity (GO:0046983)	Q9GPA4		2.17937	1.85239			-1.65735
Bm4213	A8P168	WBGene00224474	XM_001894221.1	Argonaute 2 partial mRNA	nucleic acid binding (GO:0003676), protein binding (GO:0005515)	Q3LTR7		-1.00379	-1.22483
Bm422	A0A0J9XSM9	WBGene00220683	CDP94881.1	Protein Bm422	-	-	2.31983
Bm4222	A0A0H5SCL2	WBGene00224483	XM_001898561.1	CPN-1 partial mRNA	protein binding (GO:0005515)	G5EFB5			-1.54712
Bm4248	A8Q8Q0	WBGene00224509	XM_001900706.1	PAN domain containing protein partial mRNA	-	Q10125	-1.19057		1.59782		1.07111
Bm4258	A0A024N0L0, A8P9N4	WBGene00224519	XM_001895411.1	GH04568p partial mRNA	protein binding (GO:0005515)	Q20652				-1.42342		-1.45879
Bm4272	A8PRU4	WBGene00224533	XM_001897971.1	BAT2 N-terminus family protein partial mRNA	-	Q9GZI0		-1.18784
Bm4289	A0A0J9Y8L1	WBGene00224550	XM_001895295.1	Sodium-independent organic anion transporter family protein partial mRNA	transporter activity (GO:0005215)	X5LX59	1.00279
Bm4296	A0A024NHL6	WBGene00224557	CDQ05758.1	Protein Bm4296, isoform c	-	C7FZU1	-1.52383	-1.59966		-1.61887
Bm4303	A0A024MEL6	WBGene00224564	CDP92555.1	Protein Bm4303, partial	-	-			1.05372			-1.05495
Bm4306	A8PMY4	WBGene00224567	XM_001897432.1	CAP-Gly domain containing protein partial mRNA	-	-				-1.05959
Bm4309	A8P7V1	WBGene00224570	XM_001895150.1	Hypothetical protein partial mRNA	-	B1Q262					1.15302
Bm4331	A8PS25	WBGene00224592	XM_001898001.1	Pyridoxal-phosphate dependent enzyme family protein partial mRNA	catalytic activity (GO:0003824), pyridoxal phosphate binding (GO:0030170)	-				-1.68741	-1.13579
Bm4336	A8PH94	WBGene00224597	XM_001896508.1	Hypothetical protein partial mRNA	-	A5Z2S3	-1.52598		1.69307		1.3261
Bm4337	A8PGM3	WBGene00224598	XM_001896410.1	MGC68616 protein partial mRNA	ATP binding (GO:0005524), nucleotide binding (GO:0000166), nucleoside-triphosphatase activity (GO:0017111)	Q20748					-1.03705
Bm4356	A0A0K0JE96	WBGene00224617	XM_001897298.1	KH domain containing protein partial mRNA	RNA binding (GO:0003723)	Q17339		4.79949	3.07294			-4.75287
Bm4359	A0A0H5S500	WBGene00224620	XM_001902065.1	Phytochelatin synthase family protein partial mRNA	glutathione gamma-glutamylcysteinyltransferase activity (GO:0016756), metal ion binding (GO:0046872)	A5JYS1					1.52125
Bm4364	A8PVQ9	WBGene00224625	XM_001898571.1	GnHR receptor homolog partial mRNA	vasopressin receptor activity (GO:0005000)	H1ZUW9	-1.08929			-1.6254
Bm4370	A0A024NHI5	WBGene00224631	XM_001902276.1	Prion-like- partial mRNA	-	H2L075		-1.20857
Bm4387	A8P170	WBGene00224648	XM_001894222.1	M-phase phosphoprotein partial mRNA	structural molecule activity (GO:0005198)	P91330			-1.01652		-1.14421
Bm4402	A0A024N5P2	WBGene00224663	CDQ01209.1	Protein Bm4402, isoform b	-	Q22323	-1.18568		1.10826		1.50379
Bm4409	A8QFF5	WBGene00224670	XM_001902105.1	PolyA polymerase family protein partial mRNA	RNA binding (GO:0003723), nucleotidyltransferase activity (GO:0016779)	Q93795	-1.16186		1.49946
Bm4419	A0A024MCJ1, A8NE42	WBGene00224680	XM_001891636.1	RhoGEF domain containing protein partial mRNA	Rho guanyl-nucleotide exchange factor activity (GO:0005089), protein binding (GO:0005515)	Q7KPP4				-1.37783
Bm4431	A8P4I8	WBGene00224692	XM_001894710.1	Oxidoreductase, short chain dehydrogenase/reductase family protein partial mRNA	oxidoreductase activity (GO:0016491), binding (GO:0005488)	Q86NJ7			-1.38826	-1.66117	-2.58569	-1.20883
Bm4440	A8PHD7	WBGene00224701	XM_001896528.1	Hypothetical protein partial mRNA	ATP binding (GO:0005524), transcription factor binding (GO:0008134), ATP binding (GO:0005524), ATPase activity (GO:0016887), nucleotide binding (GO:0000166), nucleoside-triphosphatase activity (GO:0017111), protein binding (GO:0005515)	L8E6W9				-1.29917
Bm4447	A0A0K0JEQ0	WBGene00224708	XM_001902285.1	Protein-tyrosine phosphatase containing protein partial mRNA	protein tyrosine phosphatase activity (GO:0004725)	-			-2.06895
Bm446	A8Q959	WBGene00220707	XM_001900782.1	Hypothetical protein partial mRNA	-	-				1.11433
Bm447	A0A024MN67	WBGene00220708	XM_001900782.1	Hypothetical protein partial mRNA	-	-				1.02944
Bm4491	A0A024N8G9	WBGene00224752	XM_001901001.1	POT family protein partial mRNA	transporter activity (GO:0005215)	O01840	1.05993		-1.22416		-1.19916
Bm450	A0A024MP84	WBGene00220711	CDP95606.1	Protein Bm450, isoform a	-	-			-1.15223
Bm4507	A8Q403	WBGene00224768	XM_001898834.1	Cuticle collagen 13 precursor partial mRNA	structural constituent of cuticle (GO:0042302)	O44796		-1.18989	-1.402			1.2325
Bm451	A0A024MP74	WBGene00220712	CDP95677.1	Protein Bm451	-	-			1.12257		1.16952
Bm4533	A8NVF8	WBGene00224794	XM_001893577.1	OV39 antigen (Fragment)-like partial mRNA	-	-		1.07279		1.75032	1.11737
Bm4534	A8Q0F9	WBGene00224795	XM_001899461.1	LIM-domain binding protein partial mRNA	transcription cofactor activity (GO:0003712)	G5EEL0			-1.20411
Bm4535	A8Q0X6	WBGene00224796	XM_001899513.1	Immunoglobulin I-set domain containing protein partial mRNA	protein binding (GO:0005515), protein kinase activity (GO:0004672), ATP binding (GO:0005524), protein serine/threonine kinase activity (GO:0004674), protein tyrosine kinase activity (GO:0004713), transferase activity	Q10656		-1.35874
Bm4560	A8PEI4	WBGene00224821	XM_001901720.1	Myosin tail family protein partial mRNA	motor activity (GO:0003774), motor activity (GO:0003774), ATP binding (GO:0005524)	Q21000	-1.09231			-1.30598
Bm4567	A8PLR5	WBGene00224828	XM_001897321.1	Glycosyl hydrolases family 38 protein partial mRNA	mannosidase activity (GO:0015923), alpha-mannosidase activity (GO:0004559), catalytic activity (GO:0003824), carbohydrate binding (GO:0030246), hydrolase activity, zinc ion binding (GO:0008270)	Q2PJ74	-1.18978			-1.07697
Bm4573	A8Q7F8, A0A024N1B7, A0A024N1X0	WBGene00224834	XM_001900493.1	GRIP domain containing protein partial mRNA	-	Q21020				-1.57962		-1.11247
Bm4576	A0A0J9Y5K9	WBGene00224837	XM_001901137.1	Zinc carboxypeptidase family protein partial mRNA	carboxypeptidase activity (GO:0004180), metallocarboxypeptidase activity (GO:0004181), zinc ion binding (GO:0008270)	P91359			-1.00585
Bm4590	A8PJN6	WBGene00224851	XM_001898088.1	Hypothetical protein partial mRNA	-	Q21036				-1.02056
Bm4605	A8NUZ7	WBGene00224866	XM_001902676.1	Collagen col-34 partial mRNA	structural constituent of cuticle (GO:0042302)	P34687				1.36642	1.9533	2.23642
Bm4615	A8PBH0	WBGene00224876	XM_001895669.1	Chitin binding Peritrophin-A domain containing protein partial mRNA	chitin binding (GO:0008061)	O45599		-1.20657		-1.61095
Bm4617	A8NWC0	WBGene00224878	XM_001898414.1	Protein FAM20C precursor partial mRNA	-	Q9XTW2	-1.02541
Bm4620	A8PU41	WBGene00224881	FJ860969.1	Strain TRS UDP-galactopyranose mutase (UGM1) mRNA, complete cds	-	G5ECS4	-1.11702		1.01626
Bm4621	A8PN38	WBGene00224882	XM_001897452.1	RNA binding protein partial mRNA	-	-		-1.04134
Bm4633	A0A0K0JFI3	WBGene00224894	CDQ05819.1	Protein Bm4633	-	H9G356				3.43207	2.50448
Bm4634	A0A024MY49	WBGene00224895	CDP98803.1	Protein Bm4634, isoform b	-	Q9N5N2			1.13299
Bm4639	A8QG28	WBGene00224900	XM_001902327.1	Hypothetical protein partial mRNA	-	Q9XTW6					1.41481
Bm4650	A0A024NHZ9	WBGene00224911	CDQ05829.1	Protein BM-UNC-23, isoform b, partial	-	-		1.61021		1.81657
Bm4657	A0A0K0JFL8	WBGene00224918	CDP91001.1	Protein Bm4657, isoform b	metallopeptidase activity (GO:0008237), zinc ion binding (GO:0008270), metalloendopeptidase activity (GO:0004222)	Q95X57	-2.79758
Bm4663	A8P5C5	WBGene00224924	XM_001894797.1	Helicase conserved C-terminal domain containing protein partial mRNA	nucleic acid binding (GO:0003676), ATP binding (GO:0005524), ATP-dependent helicase activity (GO:0008026), nucleic acid binding (GO:0003676), helicase activity (GO:0004386)	Q2WF63			1.461
Bm4693	A0A0K0JFR9	WBGene00224954	XM_001895600.1	Hypothetical protein partial mRNA	-	G5EC05				-2.23794
Bm4709	A0A024MYI2	WBGene00224970	CDP98846.1	Protein BM-TTR-51; TransThyretin-Related family domain	-	O62289				1.91705	1.67165	1.09609
Bm4711	A8Q5Y3	WBGene00224972	CDP98847.1	Protein Bm4711	-	Q2EEM8				1.77166	1.46622
Bm4713	A8NKL2	WBGene00224974	XM_001900186.1	Alpha/beta hydrolase partial mRNA	-	Q9TZ58		-1.13412		-1.02669
Bm4715	A8NYY7	WBGene00224976	XM_001893917.1	Calcium-binding protein CBP-1 partial mRNA	calcium ion binding (GO:0005509)	H2KY96				-1.56453		-1.53366
Bm4721	A8Q298	WBGene00224982	XM_001899616.1	Formin Homology 2 Domain containing protein partial mRNA	-	P34489			-1.22476		-1.42677
Bm4722	A8NG14	WBGene00224983	XM_001891830.1	Hypothetical protein partial mRNA	-	P34491			1.54191
Bm4739	A8PXJ5	WBGene00225000	XM_001898868.1	Branched-chain amino acid aminotransferase, cytosolic partial mRNA	branched-chain-amino-acid transaminase activity (GO:0004084), catalytic activity (GO:0003824)	P54688					1.03111
Bm474	A0A0J9XUT0	WBGene00220735	XM_001901765.1	Hypothetical protein partial mRNA	-	-			-1.01108
Bm4749	A8QG12	WBGene00225010	XM_001902311.1	Homeobox protein ceh-6 partial mRNA	transcription regulator activity (GO:0030528), sequence-specific DNA binding (GO:0043565), DNA binding (GO:0003677), protein binding (GO:0005515), sequence-specific DNA binding transcription factor activity (GO:0003700)	P20268			-1.06702
Bm4772	A8NNZ9	WBGene00225033	XM_001892760.1	Homolog of yeast longevity gene protein 2, isoform a partial mRNA	-	Q7Z139	1.24028	1.30684		1.24183
Bm4778	A0A024N3I9	WBGene00225039	CDQ00295.1	Protein Bm4778, isoform z	-	Q9XVU7			1.09544		1.28966
Bm4783	A8NL76	WBGene00225044	XM_001892393.1	Fork head domain containing protein partial mRNA	-	Q7Z136		-1.14782	-1.22922			1.19323
Bm4790	A8PJL5	WBGene00225051	XM_001897023.1	SH3 domain-binding protein 5 partial mRNA	-	Q21194						-1.02858
Bm4796	A8NN28	WBGene00225057	XM_001894064.1	Hypothetical protein partial mRNA	DNA binding (GO:0003677), DNA-directed DNA polymerase activity (GO:0003887), binding (GO:0005488)	Q21210						-1.18015
Bm480	A8QEW2	WBGene00220741	XM_001901809.1	Conserved hypothetical protein partial mRNA	-	-		-1.00311	-1.17461
Bm4802	A8PJI3	WBGene00225063	XM_001896991.1	Hypothetical protein partial mRNA	-	Q21220					-1.12025
Bm481	A0A024MR62	WBGene00220742	XM_001901823.1	Hypothetical protein partial mRNA	-	-	1.04594
Bm4821	A8QHU0	WBGene00225082	XM_001902707.1	Conserved hypothetical protein partial mRNA	-	P34504			-1.17743		-1.53406
Bm4822	A8PRR6	WBGene00225083	XM_001897961.1	Deoxyribonuclease II family protein partial mRNA	deoxyribonuclease II activity (GO:0004531)	P34508			1.09739		1.03359
Bm483	A0A024MQL6	WBGene00220744	CDP96362.1	Protein Bm483, isoform b	-	-					1.03306
Bm4861	A8QCR2	WBGene00225122	XM_001901415.1	Hypothetical protein partial mRNA	-	Q9NAP9	-1.03248		1.53933
Bm4865	A8NXL8	WBGene00225126	XM_001893803.1	Hypothetical protein partial mRNA	-	-					1.00435
Bm4868	A8PDQ0	WBGene00225129	XM_001895989.1	DNA ligase III partial mRNA	DNA binding (GO:0003677), DNA ligase (ATP) activity (GO:0003910), DNA binding (GO:0003677), zinc ion binding (GO:0008270), ATP binding (GO:0005524), DNA ligase activity (GO:0003909)	-			1.0233
Bm4875	A0A024NE05	WBGene00225136	CDQ04179.1	Protein Bm4875, partial	-	-				1.52246	1.75486
Bm4877	A8P959	WBGene00225138	CDQ05808.1	Bma-pqn-48 (Prion-like-(Q/N-rich)- domain-bearing protein )	-	O76576				2.26368	1.14589	1.54346
Bm4879	A0A024NIF7	WBGene00225140	CDQ05877.1	Protein BM-FRPR-14, isoform b	-	O16687			3.14993	2.58882	4.39344	1.22323
Bm488	A8QF79	WBGene00220749	XM_001901925.1	Hypothetical protein partial mRNA	-	-					1.34826
Bm4881	A8QFI4	WBGene00225142	XM_001900523.1	Immunoglobulin I-set domain containing protein partial mRNA	calcium ion binding (GO:0005509), protein binding (GO:0005515)	Q09165		-1.47196		-1.03462
Bm4883	A0A024MUA6	WBGene00225144	CDP97637.1	Protein Bm4883, isoform b	-	Q9U3C0	1.5773	1.80863
Bm4888	A0A0J9Y6C1	WBGene00225149	XM_001902331.1	RIKEN cDNA 5730509K17 gene partial mRNA	-	Q21303			1.54564
Bm4896	A0A0K0JGM2	WBGene00225157	XM_001897006.1	HMG box family protein partial mRNA	DNA binding (GO:0003677), protein binding (GO:0005515)	Q21305			-1.67246
Bm4905	A8PNW8	WBGene00225166	XM_001897514.1	Conserved hypothetical protein partial mRNA	-	Q9TXN5				1.41424
Bm4912	A8QEL9	WBGene00225173	XM_001901730.1	Epicuticlin partial mRNA	-	-		-1.04115	-1.1796			1.35633
Bm4924	A8Q001	WBGene00225185	XM_001899129.1	Leucine Rich Repeat family protein partial mRNA	protein binding (GO:0005515)	Q21347	1.11145		-1.04144
Bm4935	A0A024NHK4	WBGene00225196	CDQ05449.1	Protein BM-NHR-71, isoform b	sequence-specific DNA binding transcription factor activity (GO:0003700), steroid hormone receptor activity (GO:0003707)	Q21372		-1.86072	-1.72527
Bm4951	A8P144	WBGene00225212	XM_001894212.1	Nematode astacin protease protein 9, isoform c, putative partial mRNA	metallopeptidase activity (GO:0008237), zinc ion binding (GO:0008270), metalloendopeptidase activity (GO:0004222)	Q21388		-1.65907	-1.33918	-1.54551	-1.19684
Bm4954	A8PJA9	WBGene00225215	XM_001899600.1	von Willebrand factor type A domain containing protein partial mRNA	protein binding (GO:0005515)	Q21394	-1.47196				1.65749
Bm4957	A8PDN6	WBGene00225218	XM_001895980.1	LD45826p partial mRNA	methyltransferase activity (GO:0008168)	Q9NAP7			-1.19426
Bm4968	A8PE18, A8PE16	WBGene00225229	XM_001896039.1	PH domain containing protein partial mRNA	protein binding (GO:0005515)	Q09994				-1.3414	-1.10339
Bm4971	A0A024MWL0	WBGene00225232	XM_001899814.1	Glyceraldehyde 3-phosphate dehydrogenase, putative (Bm1_41940) partial mRNA	glyceraldehyde-3-phosphate dehydrogenase activity (GO:0008943), NAD binding (GO:0051287), binding (GO:0005488), oxidoreductase activity	P04970		1.29564
Bm4986	A0A0K0JH01	WBGene00225247	XM_001901298.1	RUN domain containing protein partial mRNA	-	G5ECQ1			-1.00841
Bm4990	A0A024MV80	WBGene00225251	XM_001894564.1	Zinc finger, C2H2 type family protein partial mRNA	zinc ion binding (GO:0008270), protein binding (GO:0005515)	S6FMY4		-1.07682
Bm4997	A8QDI9, A8P2H8, A8QGM9, A8QB13, A0A024MRR4, A0A024MQZ6	WBGene00225258	XM_001901991.1	Beta-G spectrin partial mRNA	actin binding (GO:0003779), protein binding (GO:0005515)	Q9U9J8				-1.08588
Bm4999	A0A024N229	WBGene00225260	XM_001900456.1	Ryanodine Receptor TM 4-6 family protein partial mRNA	calcium channel activity (GO:0005262), calcium ion binding (GO:0005509), ion channel activity (GO:0005216), protein binding (GO:0005515), ryanodine-sensitive calcium-release channel activity (GO:0005219)	P91905		-1.08699		-1.1378
Bm5021	A8PV22	WBGene00225282	XM_001901594.1	Myosin tail family protein partial mRNA	motor activity (GO:0003774), motor activity (GO:0003774), ATP binding (GO:0005524)	P12844	-1.07845	-1.47192		-1.59401
Bm5028	A8PPC0	WBGene00225289	XM_001897552.1	Calpain 5 partial mRNA	calcium-dependent cysteine-type endopeptidase activity (GO:0004198), cysteine-type endopeptidase activity (GO:0004197), protein binding (GO:0005515)	Q22036	-1.0549
Bm504	A0A024MSW5	WBGene00220765	CDP96886.1	Protein Bm504	-	-			-1.43802
Bm5043	A8PML6	WBGene00225304	XM_001897397.1	von Willebrand factor type A domain containing protein partial mRNA	protein binding (GO:0005515)	G4SNP7				-1.45721
Bm5053	A8Q1X3	WBGene00225314	XM_001898819.1	Sugar transporter family protein partial mRNA	transmembrane transporter activity (GO:0022857), substrate-specific transmembrane transporter activity (GO:0022891), transporter activity (GO:0005215)	Q21455		-2.5009	-2.14683	-1.64072	-1.26146
Bm5070	A0A0J9XRX1	WBGene00225331	CDP93699.1	Protein Bm5070	-	-		3.44508
Bm5075	A0A024NIW5	WBGene00225336	CDQ05905.1	Protein Bm5075, isoform b	-	-	-1.08526
Bm5101	A8P1S0	WBGene00225362	XM_001894296.1	Hypothetical protein partial mRNA	-	Q21516				1.54779
Bm5120	A8PDP7	WBGene00225381	XM_001895986.1	Protein prenyltransferase alpha subunit repeat containing protein partial mRNA	protein binding (GO:0005515), protein prenyltransferase activity (GO:0008318)	Q9TYY0						-1.02624
Bm5121	A8PRF9	WBGene00225382	XM_001897933.1	Hypothetical protein partial mRNA	-	H2KZR1				1.17898	1.00789
Bm5128	A8Q764	WBGene00225389	XM_001900422.1	KH domain containing protein partial mRNA	RNA binding (GO:0003723)	Q6A582		-1.00159
Bm5129	A8Q7X2	WBGene00225390	XM_001900577.1	RE40412p partial mRNA	2 iron	Q9U3A1		1.07077		1.1479
Bm513	A0A024MUG6	WBGene00220774	CDP97120.1	Protein Bm513	-	-		-1.36954	-1.52181
Bm5143	A8NSW7	WBGene00225404	XM_001893253.1	Transporter partial mRNA	-	Q9U3A4					-1.04666
Bm5156	A0A024MMT0	WBGene00225417	AF538716.1	Mitochondrion, complete genome	-	-			1.06793		1.21238
Bm5179	A8PDJ3	WBGene00225440	XM_001895960.1	Hypothetical protein partial mRNA	-	-			1.16078		1.55546
Bm5184	A8QDQ5	WBGene00225445	XM_001902041.1	Hypothetical 23.2 kDa protein in SKM1-TRF4 intergenic region partial mRNA	translation release factor activity (GO:0003747)	Q95QC2				1.0308
Bm5187	A8NV24	WBGene00225448	XM_001893535.1	Kynurenine-oxoglutarate transaminase partial mRNA	transferase activity, pyridoxal phosphate binding (GO:0030170), catalytic activity (GO:0003824)	Q5FC69					-1.00882
Bm5191	A8P2S8	WBGene00225452	XM_001894421.1	Hypothetical WD-repeats containing protein YKL121w partial mRNA	protein binding (GO:0005515)	G5EEV4			-1.03545
Bm5195	A0A024MII6	WBGene00225456	XM_001896845.1	Elongation factor 1-alpha (EF-1-alpha) partial mRNA	GTP binding (GO:0005525), GTPase activity (GO:0003924), GTP binding (GO:0005525), translation elongation factor activity (GO:0003746)	Q86NF3			-1.1519
Bm520	A0A024MU22	WBGene00220781	CDP97169.1	Protein Bm520	-	-		-1.02954				1.15825
Bm5233	A0A024MFM0, A0A024MGW8, A8PQQ4	WBGene00225494	XM_001897752.1	Phosphatidylinositol-specific phospholipase C, X domain containing protein partial mRNA	phosphoric diester hydrolase activity (GO:0008081), calcium ion binding (GO:0005509), phosphatidylinositol phospholipase C activity (GO:0004435), phospholipase C activity (GO:0004629), protein binding (GO:0005515)	Q21754				-1.16474	-1.19221
Bm5238/Bma-cdh-7	A0A0H5RZ35	WBGene00225499	XM_001894664.1	Cadherin domain containing protein partial mRNA	calcium ion binding (GO:0005509)	O62328			2.22333
Bm5245	A8PFX5	WBGene00225506	XM_001896302.1	Hypothetical protein partial mRNA	protein tyrosine phosphatase activity (GO:0004725)	Q20402			1.14403
Bm5249	A8PFZ0	WBGene00225510	XM_001902361.1	WH2 motif family protein partial mRNA	protein binding (GO:0005515)	Q9XVK6			-1.04236
Bm5281	A8Q8N5	WBGene00225542	XM_001900691.1	Protein R07E5.4 partial mRNA	-	Q21830				1.53152
Bm5288	A8NXX9	WBGene00225549	XM_001893820.1	Viral A-type inclusion protein repeat containing protein partial mRNA	-	Q5WRT9		-1.20224		-1.03576
Bm5296	A8PU32	WBGene00225557	XM_001898294.1	Homeobox domain containing protein partial mRNA	transcription regulator activity (GO:0030528), sequence-specific DNA binding (GO:0043565), DNA binding (GO:0003677), protein binding (GO:0005515), sequence-specific DNA binding transcription factor activity (GO:0003700)	Q21836			-1.06887
Bm5315	A8PYJ6	WBGene00225576	XM_001899149.1	SWIM zinc finger family protein partial mRNA	zinc ion binding (GO:0008270)	Q21875		-1.02267	-1.02736
Bm532	A0A024MUI7, D0QI65	WBGene00220793	XM_001898526.1	Hypothetical protein (Bm1_35570) partial mRNA	-	-				-1.08057
Bm5327	A0A024MH63	WBGene00225588	XM_001895122.1	TAZ zinc finger family protein partial mRNA	protein binding (GO:0005515), transcription cofactor activity (GO:0003712), histone acetyltransferase activity (GO:0004402), zinc ion binding (GO:0008270)	P34545		-1.03065
Bm5332	A8Q6K0	WBGene00225593	XM_001900301.1	Vacuolar ATP synthase 16 kDa proteolipid subunit 1 partial mRNA	hydrogen ion transmembrane transporter activity (GO:0015078), hydrogen ion transmembrane transporter activity (GO:0015078)	Q21898	1.02336		-1.06014
Bm5345	A8NYT4	WBGene00225606	XM_001895707.1	KH domain containing protein partial mRNA	RNA binding (GO:0003723), protein binding (GO:0005515)	Q21920		-1.20398
Bm5355	A8P683	WBGene00225616	XM_001894913.1	Hypothetical protein partial mRNA	protein binding (GO:0005515)	Q7Z1P8			1.09943
Bm5356	A0A024MYR8	WBGene00225617	CDP98814.1	Protein Bm5356, isoform c	-	E2S7J2	1.42772		-1.14775		-1.5038
Bm5373	A8Q1Y6	WBGene00225634	XM_001898826.1	Amino acid permease family protein partial mRNA	-	N1NVB5		-1.25194
Bm5381	A8Q7P5	WBGene00225642	XM_001900558.1	EGF-like domain containing protein partial mRNA	protein binding (GO:0005515)	G5EGQ6		-1.07011
Bm5389	A8NHV8	WBGene00225650	XM_001901464.1	Histidine acid phosphatase family protein partial mRNA	acid phosphatase activity (GO:0003993)	P90949		1.29958	1.20506	1.21759	1.1257
Bm5393	A8P0Q4	WBGene00225654	XM_001894149.1	Major sperm protein 2 cytoskeletal MSP partial mRNA	structural molecule activity (GO:0005198)	Q94053			1.06147
Bm540	A8PET8	WBGene00220801	XM_001896174.1	Hypothetical protein partial mRNA	-	-			-1.99768
Bm5422	A8NP75	WBGene00225683	XM_001892787.1	zgc:100814 protein partial mRNA	-	Q10000	1.69139		-1.2922		-1.34935
Bm5443	A0A024MCC2	WBGene00225704	XM_001902375.1	Protein kinase domain containing protein partial mRNA	ATP binding (GO:0005524), protein kinase activity (GO:0004672), ATP binding (GO:0005524), protein serine/threonine kinase activity (GO:0004674), transferase activity	Q22005		-1.06325	-1.27147
Bm5449	A8PBE5	WBGene00225710	XM_001895661.1	Hypothetical protein partial mRNA	phosphorus-oxygen lyase activity (GO:0016849), protein kinase activity (GO:0004672), ATP binding (GO:0005524), protein serine/threonine kinase activity (GO:0004674), transferase activity	Q86GV3	-1.54381		1.29936
Bm5451	A8P9Y4	WBGene00225712	XM_001895449.1	Hypothetical protein partial mRNA	-	F5GU62			1.2974
Bm5481	A8Q0P5, A8Q3W2	WBGene00225742	XM_001899321.1	Kinesin motor domain containing protein partial mRNA	microtubule motor activity (GO:0003777), ATP binding (GO:0005524)	G5EFJ0				-1.17992
Bm5498	A8PCX0	WBGene00225759	XM_001895869.1	DNA mismatch repair protein mutS partial mRNA	ATP binding (GO:0005524), mismatched DNA binding (GO:0030983)	-	1.76882		-2.16721		-2.0287
Bm551	A0A0K0JJ74	WBGene00220812	CDP97616.1	Protein Bm551	-	O45841				2.0543
Bm5516	A0A0I9N9Y1	WBGene00225777	XM_001895377.1	TB2/DP1, HVA22 family protein partial mRNA	-	Q8WQD3		3.79191	4.24069
Bm5517	A0A024MHD4	WBGene00225778	CDP92938.1	Protein BM-SNF-11, isoform a	neurotransmitter:sodium symporter activity (GO:0005328)	G5EF43		2.66084	1.65576	2.89622	1.89848
Bm5523	A0A0H5SGR1	WBGene00225784	XM_001891856.1	CGI-62 protein partial mRNA	-	Q22122			3.176
Bm5525	A8NHE6	WBGene00225786	XM_001892483.1	Hypothetical protein partial mRNA	-	Q22133	-1.79077				1.16104
Bm5538	A8PYX7	WBGene00225799	XM_001899361.1	Hypothetical protein partial mRNA	-	H2L0I9			-1.20841
Bm5543	A8PZC1	WBGene00225804	XM_001899060.1	Epsin 2 partial mRNA	-	Q9BI72			-1.16272
Bm5546	A8Q392	WBGene00225807	XM_001899795.1	Associated with TFs and helicases family protein partial mRNA	DNA binding (GO:0003677), ATP binding (GO:0005524), nucleic acid binding (GO:0003676), helicase activity (GO:0004386), protein binding (GO:0005515), hydrolase activity	O61845		-1.05846		-1.10749
Bm5585	A8PQN9	WBGene00225846	XM_001897737.1	Type IIB DNA topoisomerase family protein partial mRNA	DNA binding (GO:0003677), catalytic activity (GO:0003824), ATP binding (GO:0005524)	A0A061AD57			-1.04842		-1.22403
Bm5592	A8P8A1	WBGene00225853	XM_001895203.1	Dephospho-CoA kinase family protein partial mRNA	dephospho-CoA kinase activity (GO:0004140), ATP binding (GO:0005524)	E5QCF6			1.05244		1.1759
Bm5598	A8NTW3	WBGene00225859	XM_001893389.1	LOC443605 protein partial mRNA	-	O16515						-1.20586
Bm5605	A8NVV0	WBGene00225866	XM_001893634.1	Hypothetical 90.8 kDa protein T05H10.7 in chromosome II partial mRNA	glycerophosphodiester phosphodiesterase activity (GO:0008889), phosphoric diester hydrolase activity (GO:0008081)	Q10003			-1.13607
Bm5606	A0A0K0JJK3	WBGene00225867	XM_001893907.1	Hypothetical protein partial mRNA	iron ion binding (GO:0005506), oxygen binding (GO:0019825), heme binding (GO:0020037), iron ion binding (GO:0005506)	G5EGB6					2.7218
Bm561	A0A024MW10	WBGene00220822	U80978.1	Unknown protein (bm-slt-1) mRNA, complete cds	-	-		1.03316
Bm5618	A8PDR3	WBGene00225879	XM_001895995.1	Phosphatidylinositol 3- and 4-kinase family protein partial mRNA	phosphotransferase activity, protein binding (GO:0005515), transferase activity	-	-1.10115			-1.69643		-1.41112
Bm5622	A8QGM0	WBGene00225883	XM_001902817.1	Voltage gated chloride channel family protein partial mRNA	ion channel activity (GO:0005216), protein binding (GO:0005515), voltage-gated chloride channel activity (GO:0005247)	Q9BMK9	-1.78456	-1.56782			1.17917
Bm5640	A8PMU7	WBGene00225901	XM_001897421.1	Apoptosis regulator proteins, Bcl-2 family protein partial mRNA	-	P41958			1.0321
Bm5641	A8NRL9	WBGene00225902	XM_001893107.1	Annexin partial mRNA	calcium ion binding (GO:0005509), calcium-dependent phospholipid binding (GO:0005544)	Q7JMT5		1.21398
Bm5645	A8Q8N3	WBGene00225906	XM_001900689.1	BESS motif family protein partial mRNA	-	-			-1.03491
Bm5648	A8Q6Z0	WBGene00225909	XM_001900359.1	Fukutin partial mRNA	-	Q10044			1.58177		1.49287
Bm5654	A8P463	WBGene00225915	XM_001901763.1	Peptidase family M1 containing protein partial mRNA	metallopeptidase activity (GO:0008237), zinc ion binding (GO:0008270)	Q1HB04		-1.4222		-1.34994
Bm5660	A0A024NFD0	WBGene00225921	XM_001893977.1	Hypothetical protein partial mRNA	-	Q21672	1.21422				-1.10395
Bm5671	A8QGB2	WBGene00225932	XM_001902411.1	Splicing factor 3B subunit 1 partial mRNA	-	G5EEQ8			-1.22518
Bm5680	A8PVX3	WBGene00225941	XM_001898590.1	Nicotinic acetylcholine receptor beta-1 chain precursor partial mRNA	extracellular ligand-gated ion channel activity (GO:0005230), nicotinic acetylcholine-activated cation-selective channel activity (GO:0004889), ion channel activity (GO:0005216)	P48181	-1.43674	-1.08682			1.05704
Bm5683	A0A024ME13	WBGene00225944	XM_001900096.1	Fli-1 protein partial mRNA	-	Q22355			-1.08121
Bm5694	A8PHA2	WBGene00225955	XM_001896820.1	Tim44-like domain containing protein partial mRNA	P-P-bond-hydrolysis-driven protein transmembrane transporter activity (GO:0015450)	O02161						-1.05506
Bm5723	A8PF10	WBGene00225984	XM_001897593.1	MyTH4 domain containing protein partial mRNA	binding (GO:0005488), motor activity (GO:0003774), ATP binding (GO:0005524), protein binding (GO:0005515)	P91443		-1.05987		-1.05811
Bm5727	A8NLH5	WBGene00225988	XM_001899902.1	ZIP Zinc transporter family protein (Bm1_42365) partial mRNA	metal ion transmembrane transporter activity (GO:0046873)	Q8I4G0				-1.14042		-1.16335
Bm5728	A8P9S5	WBGene00225989	XM_001898325.1	Hypothetical protein partial mRNA	-	G5EDH2			1.24821
Bm5735	A0A024N0V6	WBGene00225996	CDP99671.1	BM-HOT-4	-	H2KYW7				1.39129
Bm5755	A8PKF5	WBGene00226016	XM_001897212.1	Strictosidine synthase family protein partial mRNA	-	Q22437			1.0541
Bm5767/Bma-mtp-18	A0A0H5S1D8	WBGene00226028	XM_001894409.1	Hypothetical protein partial mRNA	carbonate dehydratase activity (GO:0004089), zinc ion binding (GO:0008270)	Q8T3C8					-1.00335
Bm5772	A0A0J9XNX3	WBGene00226033	XM_001894150.1	Major Sperm Protein (MSP) cytoskeletal MSP partial mRNA	structural molecule activity (GO:0005198)	Q94053		3.0962	3.68082			-3.89304
Bm5784	A0A024MWI9	WBGene00226045	CDP98228.1	Protein Bm5784, isoform b	-	Q22478		1.0074	1.03145
Bm5802	A8NMV4	WBGene00226063	XM_001899052.1	Forkhead transcription factor family protein 2, isoform b partial mRNA	sequence-specific DNA binding transcription factor activity (GO:0003700), sequence-specific DNA binding (GO:0043565)	Q22510			-1.14731
Bm5807	A8P7A2	WBGene00226068	XM_001895064.1	Hypothetical protein partial mRNA	protein binding (GO:0005515)	-	1.63045		-1.73513		-2.06342
Bm5822	A0A0H5RZL5	WBGene00226083	CRZ21818.1	Bm5822	-	Q23508			4.61526	2.25041	5.45402
Bm5833	A8Q165	WBGene00226094	XM_001899762.1	Immunoglobulin I-set domain containing protein partial mRNA	protein binding (GO:0005515)	G5EF96		-1.1033	-1.25269
Bm5849	A8P2Q4	WBGene00226110	XM_001894411.1	Hypothetical protein partial mRNA	-	Q22832			1.14712		1.21333
Bm5854	A0A024MMT2	WBGene00226115	CDP95182.1	Protein Bm5854, isoform b, partial	-	-		1.2715		1.1248
Bm5878	A8QFL1	WBGene00226139	XM_001902161.1	Thrombospondin type 1 domain containing protein partial mRNA	-	Q22631		-1.34488				1.13194
Bm5879	A8P498	WBGene00226140	XM_001894620.1	RE06140p partial mRNA	-	Q22623			1.09923
Bm5882	A8PSH3	WBGene00226143	XM_001898072.1	PDZ-domain protein scribble partial mRNA	protein binding (GO:0005515)	-		-1.34467	-1.27466
Bm5897	A0A024MPT1	WBGene00226158	XM_001899709.1	CG7507-PA partial mRNA	-	Q19020		-1.02289
Bm5917	A8P2Z1	WBGene00226178	XM_001894449.1	Alpha-taxilin partial mRNA	-	Q22666			1.03952
Bm5934	A8PZY0	WBGene00226195	XM_001899114.1	HMG box family protein partial mRNA	DNA binding (GO:0003677), protein binding (GO:0005515)	G5EBG6		-1.29688
Bm5947	A8QBM0	WBGene00226208	XM_001901138.1	Low temperature viability protein partial mRNA	-	O02327			1.00818
Bm5978	A0A0H5S392	WBGene00226239	CDP91881.1	Protein Bm5978, isoform b	structural constituent of ribosome (GO:0003735)	-				1.71322	1.44374	1.86043
Bm5979	A8PI51	WBGene00220263	XM_001896662.1	Ubiquitin carboxyl-terminal hydrolase family protein partial mRNA	-	-		-1.21923		-1.09813
Bm6003	A8PJT5	WBGene00226264	XM_001897093.1	Pyridoxal-phosphate dependent enzyme family protein partial mRNA	catalytic activity (GO:0003824), pyridoxal phosphate binding (GO:0030170)	Q965I8	-1.06034				1.58901
Bm6022	A8PZ93	WBGene00226283	XM_001898993.1	Zinc finger CCCH type domain containing protein 6. partial mRNA	nucleic acid binding (GO:0003676), zinc ion binding (GO:0008270)	Q22805			-1.19732
Bm6038	A8PTH0	WBGene00226299	XM_001897879.1	CRAL/TRIO domain containing protein partial mRNA	-	Q22824				-1.7521
Bm6053	A0A024MF64	WBGene00226314	CDP92715.1	Protein Bm6053, partial	acetylglucosaminyltransferase activity (GO:0008375)	O02309			1.22456
Bm6057	A0A024NFE3	WBGene00226318	CDQ04913.1	Protein Bm6057, isoform b	-	O45872			1.70089	1.24644	1.91251
Bm6061	A8PII3	WBGene00226322	XM_001896735.1	Hypothetical UPF0205 protein C40H1.5 in chromosome III precursor partial mRNA	-	-				1.03154
Bm6065	A0A024MSV0	WBGene00226326	CDP96714.1	Protein Bm6065, isoform a	-	-		1.70711		1.71855
Bm6070	A8QHR6	WBGene00230620	XM_001902916.1	Hypothetical protein partial mRNA	nucleic acid binding (GO:0003676), nucleotide binding (GO:0000166)	Q10021			-1.26167
Bm6072	A8Q2K4	WBGene00226333	XM_001901101.1	Eukaryotic-type carbonic anhydrase family protein partial mRNA	-	O02637			1.10978
Bm6076	A8P2F4	WBGene00226337	XM_001894386.1	Major Facilitator Superfamily protein partial mRNA	-	Q03567		-1.41702	-1.72539
Bm6078	A0A024MJE0	WBGene00226339	CDP93753.1	Protein Bm6078	-	-	-1.57992
Bm6083	A8QEB0	WBGene00226344	XM_001902758.1	Laminin EGF-like partial mRNA	-	Q9TYU4			1.15471
Bm6084	A8QEB1	WBGene00226345	XM_001901633.1	Hypothetical protein partial mRNA	-	G5EF32		-1.36921		-1.32862
Bm6089	A0A024MVC8	WBGene00226350	XM_001893858.1	SNARE domain containing protein partial mRNA	protein binding (GO:0005515)	O62387			1.04103
Bm6097	A8QEK7	WBGene00226358	XM_001901719.1	Choline/Carnitine o-acyltransferase family protein partial mRNA	acyltransferase activity (GO:0008415)	Q23066			1.1211
Bm6108	A8NRN2	WBGene00226369	XM_001893112.1	Hypothetical protein partial mRNA	-	Q9BI60			1.58051
Bm612	A0A024MZC7	WBGene00220873	CDP99146.1	Protein Bm612	-	-			1.68675		1.54214
Bm6122	A8NLN7	WBGene00226383	XM_001896720.1	Cadherin domain containing protein partial mRNA	calcium ion binding (GO:0005509)	Q967F4	-1.41586			-1.20431
Bm613	A0A024MZ32	WBGene00220874	XM_001900735.1	Hypothetical protein partial mRNA	-	-			1.57218		1.66654
Bm6131	A8NJU5	WBGene00226392	XM_001893445.1	GCC2 and GCC3 family protein partial mRNA	calcium ion binding (GO:0005509), protein binding (GO:0005515)	Q20531				-1.16069
Bm6150	A8Q9T7	WBGene00226411	XM_001900918.1	DNA polymerase I family protein partial mRNA	DNA binding (GO:0003677), DNA-directed DNA polymerase activity (GO:0003887)	A0FLQ6			1.23352			-1.45684
Bm6155	A8P8Q2	WBGene00226416	XM_001895269.1	Transcription factor pos-1 partial mRNA	nucleic acid binding (GO:0003676), zinc ion binding (GO:0008270)	G5ECB9				-1.07357
Bm6187	A8PYH0	WBGene00226448	XM_001899042.1	Hypothetical protein partial mRNA	binding (GO:0005488)	G5EEA2			-1.2967
Bm619	A0A024MZM2	WBGene00220880	CDP99211.1	Protein Bm619, isoform b	-	-				1.01028
Bm6216	A0A024NEI0	WBGene00226477	XM_001895805.1	Hypothetical protein partial mRNA	-	Q8WQB8		1.33998	1.19582	1.28065	1.14232
Bm6219	A8NE57	WBGene00226480	XM_001894337.1	Immunoglobulin I-set domain containing protein partial mRNA	protein binding (GO:0005515)	G4SLH0	-1.29044			-1.34709
Bm6220	A0A0H5SIK2	WBGene00226481	XM_001895445.1	Immunoglobulin I-set domain containing protein partial mRNA	ATP binding (GO:0005524), protein binding (GO:0005515), protein kinase activity (GO:0004672), ATP binding (GO:0005524), protein serine/threonine kinase activity (GO:0004674), transferase activity	G4SLD6				-1.31439
Bm6225	A0A024NIQ8	WBGene00226486	CDQ06084.1	Protein Bm6225, isoform b, partial	catalytic activity (GO:0003824)	U4PED8		1.03205		1.44222
Bm6228	A0A024N3I1	WBGene00226489	XM_001899318.1	Hypothetical protein partial mRNA	-	-		-1.04547
Bm6245	A0A0K0JMC1	WBGene00226506	CDQ05324.1	Protein Bm6245, partial	cholinesterase activity (GO:0004104)	P38433	-1.64709
Bm6266	A0A024MHN5	WBGene00226527	CDP93163.1	Protein Bm6266, isoform a	-	-	-1.49451		1.95032		2.47309
Bm6269	A8QAT7	WBGene00226530	XM_001900949.1	HMG box family protein partial mRNA	-	Q10666			-1.42992
Bm6273	A0A024NHC5, A0A024NI13	WBGene00226534	CDQ05603.1	Protein Bm6273, isoform b	-	-				1.10328
Bm6285	A8QGJ5	WBGene00226546	XM_001902674.1	Hypothetical protein partial mRNA	-	G5EGE8				-1.33809
Bm6287	A0A024NIS2	WBGene00226548	CDQ05530.1	Protein Bm6287, isoform b	-	Q9U1T1		1.02777		1.09128
Bm629	A0A024MZS9	WBGene00220890	CDP99388.1	Protein Bm629, isoform a	-	-					1.5668
Bm6291	A8NE04	WBGene00226552	XM_001891629.1	RE35942p partial mRNA	-	Q21545	1.66091	1.8224
Bm6309	A8PQM3	WBGene00226570	XM_001897727.1	CG10610-PA partial mRNA	-	Q9N580			1.12149			-1.17853
Bm6313	A8QCK6	WBGene00226574	XM_001901377.1	Sodium/hydrogen exchanger 8 partial mRNA	solute:hydrogen antiporter activity (GO:0015299), sodium:hydrogen antiporter activity (GO:0015385)	G5EFN1			-1.19962		-1.1829
Bm6321	A0A0J9Y566	WBGene00226582	XM_001901308.1	Rap/ran-GAP family protein partial mRNA	GTPase activator activity (GO:0005096)	V6CLC2			-1.01567
Bm6324	Q17163	WBGene00226585	XM_001902897.1	Collagen alpha partial mRNA	-	P17140		-1.3796	-1.76349			1.67696
Bm6324/Bma-emb-9	A0A0K0JMP3	WBGene00226585	XM_001902897.1	Collagen alpha partial mRNA	-	P17139						1.67696
Bm6329	A0A0K0JMQ2	WBGene00226590	CDP99031.1	Protein BM-SMS-3, isoform d	-	-	-1.2453
Bm6346	A8PV93	WBGene00226607	XM_001898513.1	Enoyl-CoA hydratase/isomerase family protein (Bm1_35505) partial mRNA	catalytic activity (GO:0003824)	Q9TYL2					1.25296
Bm6347	A8NS12	WBGene00226608	XM_001893147.1	Hypothetical protein partial mRNA	-	Q7YWR7		1.18524		1.26203
Bm6349	A0A0J9YB58	WBGene00226610	CDQ05380.1	Protein Bm6349	-	Q8I4E4		-2.8155	-1.5603	-2.29711	-1.02962
Bm6362	A0A0H5S2P3	WBGene00226623	XM_001891571.1	Hypothetical protein partial mRNA	catalytic activity (GO:0003824)	Q9N470			1.46696
Bm6421	A8PQM2	WBGene00226682	XM_001897726.1	Collagen protein 109 partial mRNA	structural constituent of cuticle (GO:0042302)	Q9N527			-1.05611			1.02324
Bm6428	A8NGH7	WBGene00226689	XM_001891877.1	Cyclin, N-terminal domain containing protein (Bm1_02025) partial mRNA	-	Q9U2M5			-1.13188
Bm6431/Bma-max-2	A0A0H5SEV5	WBGene00226692	XM_001897677.1	p21/Cdc42/Rac1-activated kinase partial mRNA	ATP binding (GO:0005524), protein binding (GO:0005515), protein kinase activity (GO:0004672), ATP binding (GO:0005524), protein serine/threonine kinase activity (GO:0004674), transferase activity	G5EGQ3			-1.00466
Bm6432	A8PYE5	WBGene00226693	XM_001899031.1	Clc-like partial mRNA	-	Q9N419			-1.05708
Bm6440	A0A0K0JN61	WBGene00226701	CDP98700.1	Protein Bm6440	-	E3CTH7			2.11897		1.58402
Bm6476	A0A0H5S2B9	WBGene00226737	XM_001891547.1	2-oxoisovalerate dehydrogenase alpha subunit, mitochondrial precursor partial mRNA	oxidoreductase activity	O45924			1.81089
Bm6486	A8NQ93, A8NP58, A8NQ95, A0A024MBT4	WBGene00226747	XM_001892780.1	Hypothetical protein partial mRNA	-	Q9BHK7				-1.00954
Bm6490	A8PHG0	WBGene00226751	XM_001896540.1	Hypothetical protein partial mRNA	-	Q95XQ1		-1.37793	-1.68891			1.29351
Bm6493	A0A0H5S2F6	WBGene00226754	WBGene00226754	RIKEN cDNA 2810405F18 partial mRNA	-	Q95XR2				-1.00677
Bm6499	A8QHN2	WBGene00226760	XM_001902881.1	Zinc finger, C2H2 type family protein partial mRNA	zinc ion binding (GO:0008270), nucleic acid binding (GO:0003676)	Q9XW26			-1.48207
Bm6519	A0A0K0JNH2	WBGene00226780	XM_001898765.1	SD01790p partial mRNA	catalytic activity (GO:0003824)	O62436			-1.01691
Bm6522	A8PCX6, A8PCX2, A8PCX4	WBGene00226783	XM_003137923.1	Loa loa hypothetical protein (LOAG_02385) mRNA, complete cds	-	E5QCJ4				-1.22808
Bm6537	A8P8G7	WBGene00226798	XM_001895233.1	SET domain containing protein partial mRNA	protein binding (GO:0005515)	-	-1.3926		1.49183
Bm6543	A8NZL9	WBGene00226804	XM_001894006.1	Hypothetical protein partial mRNA	-	Q9XWL3			1.18147		1.30332
Bm6547	A8PUS4	WBGene00226808	XM_001898417.1	Hypothetical protein partial mRNA	-	Q9XWN2			1.32835			-1.24239
Bm6552	A8NLQ0, A8P3J4, A8NK18	WBGene00226813	XM_001900856.1	Prion-like- partial mRNA	binding (GO:0005488)	Q95XZ5				-1.09879
Bm6564	A0A0K0JNP1	WBGene00226825	XM_001893708.1	Hypothetical protein partial mRNA	protein binding (GO:0005515)	N1NTL8			1.81917
Bm6568	A8NV70	WBGene00226829	XM_001893550.1	MGC83825 protein partial mRNA	-	-				-1.14371		-1.36499
Bm657	A0A024N0S0	WBGene00220918	CDP99897.1	Protein Bm657	-	-		-1.08108
Bm6571	A8Q1I2	WBGene00226832	XM_001898739.1	Hypothetical protein partial mRNA	-	-	-1.1587
Bm6588	A0A0H5SG70	WBGene00226849	XM_001901471.1	Glycogen synthase partial mRNA	glycogen (starch) synthase activity (GO:0004373)	Q9U2D9	-1.44563
Bm6596	A8PCL4	WBGene00226857	XM_001895815.1	Cytidine and deoxycytidylate deaminase zinc-binding region family protein partial mRNA	catalytic activity (GO:0003824), zinc ion binding (GO:0008270), hydrolase activity (GO:0016787)	-					-1.04447
Bm6602	A8NG09	WBGene00226863	XM_001891828.1	Lin1-like protein partial mRNA	protein binding (GO:0005515)	Q9NAH3						-1.04076
Bm6603	A8P4Q9	WBGene00226864	XM_001894699.1	Hypothetical protein partial mRNA	-	Q9U2C2						-1.15134
Bm6604	A0A024N8A3	WBGene00226865	XM_001901119.1	DNA polymerase alpha catalytic subunit partial mRNA	-	Q9NAH1	-1.08042	-1.17981
Bm6609	A8NJR5	WBGene00226870	XM_001893884.1	Hypothetical protein partial mRNA	-	Q9XX01			1.05452
Bm6621	A8P5Q4	WBGene00226882	XM_001894835.1	Hypothetical protein partial mRNA	peptidase activity (GO:0008233)	G5ED39				-1.5813
Bm6622	A8PUT8	WBGene00226883	XM_001899766.1	Hypothetical protein partial mRNA	-	A2A266	-1.14632
Bm6624	A8QGE9	WBGene00226885	XM_001902448.1	Rnp partial mRNA	nucleic acid binding (GO:0003676), nucleotide binding (GO:0000166)	Q9N3S4			-1.0378
Bm6642	A0A024MJ97	WBGene00226903	XM_001902140.1	NAD-dependent malic enzyme, mitochondrial precursor partial mRNA	binding (GO:0005488), malic enzyme activity (GO:0004470), oxidoreductase activity (GO:0016491), metal ion binding (GO:0046872), oxidoreductase activity, NAD binding (GO:0051287)	Q9U296	1.55743		-1.12407
Bm6646	A8Q4G9	WBGene00226907	XM_001900020.1	Hypothetical protein (Bm1_42965) partial mRNA	protein binding (GO:0005515), single-stranded DNA binding (GO:0003697), transcription regulator activity (GO:0030528)	B7FAS6			-1.22635
Bm6672	A0A024N8Q9	WBGene00226933	XM_001901218.1	Helicase conserved C-terminal domain containing protein partial mRNA	nucleic acid binding (GO:0003676), ATP binding (GO:0005524), ATP-dependent helicase activity (GO:0008026), nucleic acid binding (GO:0003676), helicase activity (GO:0004386), tRNA (cytosine-5-)-methyltransferase activity (GO:0016428)	Q9BL15				-1.24279	-1.01892	-1.13404
Bm6707	A0A024NIW1	WBGene00226968	CDQ06134.1	Protein Bm6707, isoform b, partial	cysteamine dioxygenase activity (GO:0047800)	-	1.40108	1.48133		1.77575
Bm6714/Bma-oig-3	A0A0I9N8A8	WBGene00226975	XM_001896288.1	Myb-like DNA-binding domain containing protein partial mRNA	protein binding (GO:0005515)	Q9NAF4					2.06681
Bm6721/Bma-hex-4	A0A0H5S1K5	WBGene00226982	CDP91745.1	Protein BM-HEX-4, isoform b	catalytic activity (GO:0003824), cation binding (GO:0043169), hydrolase activity	Q8WTK2			1.84138		1.7437
Bm6728	A8Q0K1	WBGene00226989	XM_001899295.1	bZIP transcription factor family protein partial mRNA	sequence-specific DNA binding transcription factor activity (GO:0003700), sequence-specific DNA binding (GO:0043565), sequence-specific DNA binding transcription factor activity (GO:0003700), protein dimerization activity (GO:0046983)	Q9NAE4	1.07497		-1.10716		-1.88835
Bm6738	A8PHJ1	WBGene00226999	XM_001896556.1	Ras family protein partial mRNA	GTP binding (GO:0005525), GTP binding (GO:0005525), GTPase activity (GO:0003924)	Q9U254			1.02069
Bm6764	A8NMF5	WBGene00227025	XM_001892548.1	Lactamase, beta 2 partial mRNA	-	Q95Q18	-1.27236		1.76212		1.54438
Bm6785	A8QGK1	WBGene00227046	XM_001902500.1	RIKEN cDNA 2610029G23 partial mRNA	-	Q9XWK2				1.02924
Bm6786	A8NH45	WBGene00227047	XM_001891942.1	Dihydrouridine synthase domain containing protein partial mRNA	tRNA dihydrouridine synthase activity (GO:0017150), flavin adenine dinucleotide binding (GO:0050660), RNA binding (GO:0003723), catalytic activity (GO:0003824), double-stranded RNA binding (GO:0003725)	Q9XWJ9			1.09331
Bm6792	A8NMA8	WBGene00227053	XM_001892526.1	Hypothetical protein partial mRNA	-	G5EE66			1.34991			-1.19415
Bm68	A0A024MAW7	WBGene00220329	XM_001893361.1	Hypothetical protein partial mRNA	-	-		-1.51951				1.77153
Bm6817	A0A024NHW8	WBGene00227078	CDQ05681.1	Protein Bm6817, isoform b	phosphatase activity (GO:0016791), protein tyrosine/serine/threonine phosphatase activity (GO:0008138), protein tyrosine phosphatase activity (GO:0004725)	Q95XK5			1.32478
Bm6824	A8PYV9	WBGene00227085	XM_001899346.1	Immunoglobulin I-set domain containing protein partial mRNA	-	G5ECX2	-1.22601
Bm6846	A8P4W5	WBGene00227107	XM_001894718.1	Hypothetical protein partial mRNA	-	Q7KWZ4			-1.12415		-1.49709
Bm6912/Bma-eps-8	A0A0K0JQ56	WBGene00227173	XM_001898944.1	Epidermal growth factor receptor pathway substrate 8 splice variant B partial mRNA	protein binding (GO:0005515)	G5EFE0			-1.00137
Bm6925	A8Q017	WBGene00227186	XM_001899234.1	CG10600-PA partial mRNA	-	Q9GRZ3			-1.10496
Bm6928	A8P9F6	WBGene00227189	XM_001895375.1	KH domain containing protein partial mRNA	RNA binding (GO:0003723)	Q9GRY9			-1.35557
Bm6960	A0A0J9Y8Y0	WBGene00227221	XM_001902853.1	Positive cofactor 2 glutamine/Q-rich-associated protein partial mRNA	protein binding (GO:0005515)	Q9U1W1			-1.02279
Bm6964	A0A024MJI4	WBGene00227225	CDP94047.1	Protein Bm6964, isoform c	-	Q9NA64				1.71007	2.00943
Bm6973	A0A024MFK7	WBGene00227234	CDP92437.1	Protein Bm6973, isoform c	-	H1ZUX7					1.10183
Bm6986	A8P348	WBGene00227247	XM_001894465.1	Hypothetical protein partial mRNA	-	Q95PZ5					1.53744
Bm699	A8Q0M5	WBGene00220960	XM_001899309.1	Helix-loop-helix DNA-binding domain containing protein partial mRNA	-	-	-1.29456		1.8819
Bm70	A0A024MBT9	WBGene00220331	CDP90995.1	Protein Bm70, isoform a	-	-		-1.15719				1.00979
Bm7003	A8NEP1	WBGene00227264	XM_001891691.1	Hypothetical protein partial mRNA	-	-				1.35423	1.08202
Bm7023	A0A0J9Y046	WBGene00227284	CDP99524.1	Protein Bm7023, isoform a	-	-		-2.13814	-2.58594
Bm7024	A8P0V6	WBGene00227285	XM_001897351.1	Hypothetical protein partial mRNA	protein binding (GO:0005515)	A7YX59					-2.13434
Bm7037	A8QE90	WBGene00227298	XM_001901614.1	WGR domain containing protein partial mRNA	DNA binding (GO:0003677), zinc ion binding (GO:0008270), NAD+ ADP-ribosyltransferase activity (GO:0003950)	Q9N4H4	-1.12004
Bm7044	A8QB62	WBGene00227305	XM_001901018.1	Frizzled/Smoothened family membrane region containing protein partial mRNA	protein binding (GO:0005515), transmembrane receptor activity (GO:0004888)	G5EDV1			-1.04425
Bm7075	A8PRW3	WBGene00227336	XM_001897978.1	Histidine acid phosphatase family protein partial mRNA	acid phosphatase activity (GO:0003993)	Q20662			1.33789		1.45774
Bm7081	A8QC75	WBGene00227342	XM_001901287.1	Josephin-like protein partial mRNA	-	Q8IAA2	-1.27218		1.37299
Bm7097	A8NYQ9	WBGene00227358	XM_001893904.1	Hypothetical protein partial mRNA	ion channel activity (GO:0005216), voltage-gated potassium channel activity (GO:0005249)	Q95XD1	-1.03883
Bm7105	A8Q5C7	WBGene00227366	XM_001900254.1	Pumilio-family RNA binding repeat containing protein partial mRNA	RNA binding (GO:0003723), binding (GO:0005488)	Q8IU00				-1.41131		-1.16809
Bm7110	A0A024NGL3, A8P140	WBGene00227371	XM_001894210.1	Hypothetical protein partial mRNA	-	Q9GUM5						-1.33212
Bm7125	A8NX71	WBGene00227386	XM_001893777.1	Sestrin partial mRNA	-	-			1.34569
Bm7129	A8Q5Q7	WBGene00227390	XM_001900102.1	Hypothetical protein partial mRNA	extracellular ligand-gated ion channel activity (GO:0005230)	Q8TA50				-1.01456
Bm7130	A8Q7A8	WBGene00227391	XM_001901476.1	Synaptotagmin protein 3 partial mRNA	protein binding (GO:0005515), transporter activity (GO:0005215)	Q965S5			1.60028
Bm7137	A8QFX6	WBGene00227398	XM_001902275.1	Hypothetical protein partial mRNA	protein binding (GO:0005515)	Q9XW70			1.31691
Bm7145	A8NE51	WBGene00227406	XM_001891645.1	E1-E2 ATPase family protein partial mRNA	ATPase activity, metal ion binding (GO:0046872), ATP binding (GO:0005524), catalytic activity (GO:0003824), copper ion binding (GO:0005507), copper-exporting ATPase activity (GO:0004008), nucleotide binding (GO:0000166)	G5EE14					-1.11382	-1.073
Bm7148	A8Q1N2	WBGene00227409	XM_001898767.1	Cyclic-nucleotide gated cation channel partial mRNA	ion channel activity (GO:0005216)	O61827			1.21711
Bm7151	A8NVU8	WBGene00227412	XM_001893633.1	CPSF A subunit region family protein partial mRNA	nucleic acid binding (GO:0003676), protein binding (GO:0005515)	Q9N4C2			-1.27123		-1.4366
Bm7153	A0A024N0A6	WBGene00227414	CDP99491.1	Protein BM-JTR-1, isoform b	-	-		1.0392
Bm7168	A8NUP9	WBGene00227429	XM_001896123.1	Hypothetical protein partial mRNA	-	Q9BKR5				-1.19401		-1.12741
Bm7196	A8PGU8, A8Q312	WBGene00227457	XM_001899767.1	DEAD/DEAH box helicase family protein partial mRNA	RNA binding (GO:0003723), ATP binding (GO:0005524), hydrolase activity, nucleic acid binding (GO:0003676), ATP-dependent helicase activity (GO:0008026), helicase activity (GO:0004386)	Q688Z3				-1.12426
Bm7203	A8PKW3	WBGene00227464	XM_001897259.1	DZF family protein partial mRNA	zinc ion binding (GO:0008270), nucleic acid binding (GO:0003676)	E9RKC7			-1.22344
Bm7205	A8PKU7	WBGene00227466	XM_001897255.1	PH domain containing protein partial mRNA	Rho guanyl-nucleotide exchange factor activity (GO:0005089), protein binding (GO:0005515),	H2L0P4			1.21094
Bm7206	A8NDV8	WBGene00227467	XM_001891620.1	Hypothetical protein partial mRNA	-	Q965S1				1.26303
Bm7209	A8QDP3	WBGene00227470	XM_001902032.1	DNA-directed RNA polymerase II 15.1 kDa polypeptide partial mRNA	-	Q965S0					1.19425
Bm7220	A8QFM5	WBGene00227481	XM_001902175.1	Hypothetical protein partial mRNA	-	Q4PIV1	1.1081
Bm7256	A0A024MVL6	WBGene00227517	CDP97836.1	Protein Bm7256	-	Q7K7C1		1.14035		1.41774
Bm7261	A0A024MIR7	WBGene00227522	XM_001894638.1	Polyadenylate-binding protein 1 partial mRNA	RNA binding (GO:0003723), nucleic acid binding (GO:0003676), nucleotide binding (GO:0000166)	Q7K797			-1.14295
Bm7266	A8Q3T3	WBGene00227527	XM_001899856.1	OTU-like cysteine protease family protein (Bm1_42145) partial mRNA	ubiquitin thiolesterase activity (GO:0004221)	-						-1.46964
Bm7284	A8PVN9	WBGene00227545	XM_001898565.1	TPR Domain containing protein partial mRNA	-	Q8T4K4			-1.08312
Bm7288	A8PK58	WBGene00227549	XM_001897182.1	Hypothetical protein partial mRNA	-	G5EC14		-1.01091	-1.47985
Bm7304	A8PAJ3	WBGene00227565	XM_001895529.1	SWIRM domain containing protein partial mRNA	DNA binding (GO:0003677), DNA binding (GO:0003677), protein binding (GO:0005515)	H8ESF3			-1.04546
Bm7312	A8NTU4	WBGene00227573	XM_001893383.1	Hypothetical protein partial mRNA	nucleic acid binding (GO:0003676), zinc ion binding (GO:0008270)	G5ECB9			1.00456
Bm7314	A8PVD3	WBGene00227575	XM_001898541.1	Fructosamine kinase family protein (Bm1_35645) partial mRNA	transferase activity	Q9U2U7			1.51078		1.35562
Bm7324	A8P633	WBGene00227585	XM_001894892.1	Hypothetical protein partial mRNA	protein binding (GO:0005515)	Q9U3T5			1.25153	1.27144	1.56475
Bm7334	A8NZB4	WBGene00227595	XM_001893962.1	Major antigen partial mRNA	-	H2L0I2				-1.50774
Bm7346	A8NU55	WBGene00227607	XM_001893417.1	Basement membrane proteoglycan partial mRNA	protein binding (GO:0005515)	H9G354		-1.0778			1.11947	1.21305
Bm7347	A8NI46	WBGene00227608	XM_001893679.1	Heparan sulfate partial mRNA	-	H9G353		-1.02098
Bm7351	A8PLM6	WBGene00227612	XM_001901442.1	Homeobox domain containing protein partial mRNA	-	V6CLN5	-1.09662	-1.32523		-1.16512
Bm7355	A8NHF0	WBGene00227616	XM_001891979.1	Sodium/calcium exchanger protein partial mRNA	calcium:sodium antiporter activity (GO:0005432)	G5ECW0			1.34766		1.00914
Bm7359	A8NY58	WBGene00227620	XM_001893849.1	Voltage-gated potassium channel, Shal-family (KCND, Kv4-like) alpha-subunit. C. elegans shl-1 ortholog partial mRNA	protein binding (GO:0005515), voltage-gated potassium channel activity (GO:0005249)	Q95XD1				-1.17594
Bm7368	A8Q7L7	WBGene00227629	XM_001901200.1	PAP/25A associated domain containing protein partial mRNA	-	O17087		-1.33276		-1.23867
Bm7376	A8Q9Z9	WBGene00227637	XM_001900902.1	Abnormal growth rate protein 1 partial mRNA	ATP binding (GO:0005524), nucleic acid binding (GO:0003676), zinc ion binding (GO:0008270)	G5EBS1				-1.25226		-1.08953
Bm7379	A0A0H5SCG6	WBGene00227640	CRZ26311.1	Bm7379, partial	-	-			1.76472			-2.27922
Bm7387	A8PQ37	WBGene00227648	XM_001897669.1	Choline O-acetyltransferase partial mRNA	acyltransferase activity (GO:0008415)	P32756		-1.08026		-1.27576
Bm7388	A8NWW2	WBGene00227649	XM_001893753.1	Hypothetical 30.1 kDa protein ZC434.4 in chromosome I partial mRNA	-	Q23314						-1.06182
Bm7394	A8PTN3	WBGene00227655	XM_001898206.1	Ser/Thr protein phosphatase family protein partial mRNA	hydrolase activity (GO:0016787)	O02658	-1.39328		2.36505	1.15913	2.53459
Bm7406	A8QE60	WBGene00227667	XM_001901588.1	Plasmid Maintenance Protein containing protein partial mRNA	-	Q23361	1.03592
Bm7408	A8NV36	WBGene00227669	XM_001893538.1	Cuticle collagen 34 partial mRNA	structural constituent of cuticle (GO:0042302)	P34687						1.07651
Bm7412	A0A024N0R6	WBGene00227673	XM_001900525.1	Protein kinase domain containing protein partial mRNA	-	-			1.57441
Bm7422/Bma-pcp-1	A0A0H5SAA4	WBGene00227683	XM_001892836.1	Serine carboxypeptidase S28 family protein partial mRNA	serine-type peptidase activity (GO:0008236)	P34610	1.87124
Bm7425	A8Q5Z2	WBGene00227686	XM_001900159.1	Cadherin domain containing protein partial mRNA	calcium ion binding (GO:0005509)	-				-1.12467
Bm7440	A0A024NJW5	WBGene00227701	CDQ06220.1	Protein Bm7440, isoform b	-	-		1.53339	1.04713	1.65337	1.17767
Bm7446	A0A024MQD3	WBGene00227707	CDP95684.1	Protein BM-ZTF-9, isoform b	-	Q23458			1.15295
Bm7447	Q9UA37	WBGene00227708	XM_001899923.1	HER-1, identical (Bm1_42475) partial mRNA	-	-			1.21111
Bm7467	A0A024N0R8	WBGene00227728	XM_001892981.1	Eukaryotic aspartyl protease family protein partial mRNA	aspartic-type endopeptidase activity (GO:0004190)	O01530	-1.59522		2.28553		2.18988
Bm7470	A8PEN0	WBGene00227731	XM_001896153.1	Hypothetical protein partial mRNA	-	Q23485		2.41402	1.72746	2.55829	1.89022
Bm7476	A8NP96	WBGene00227737	XM_001896399.1	Multidrug resistance protein 3 partial mRNA	ATP binding (GO:0005524), ATPase activity, ATP binding (GO:0005524), ATPase activity (GO:0016887), nucleotide binding (GO:0000166), nucleoside-triphosphatase activity (GO:0017111)	P34713	-1.28422			-1.11569
Bm7490	A8Q358	WBGene00227751	XM_001899783.1	Protein kinase domain containing protein partial mRNA	ATP binding (GO:0005524), protein kinase activity (GO:0004672), ATP binding (GO:0005524), protein serine/threonine kinase activity (GO:0004674), transferase activity	G5EFV2		-1.07315
Bm7494	A8P414	WBGene00227755	XM_001894590.1	Surfeit locus protein 6 containing protein partial mRNA	-	Q23525	-1.4608		1.56792	-1.10981		-1.21835
Bm7502	A8P222	WBGene00227763	XM_001899304.1	Protein unc-22 partial mRNA	ATP binding (GO:0005524), protein binding (GO:0005515), protein kinase activity (GO:0004672), ATP binding (GO:0005524), protein serine/threonine kinase activity (GO:0004674), transferase activity	Q23551	-1.33411	-1.59894		-1.58686
Bm7529	A8ND78	WBGene00227790	XM_001891544.1	ImpB/MucB/SamB family protein partial mRNA	damaged DNA binding (GO:0003684), DNA-directed DNA polymerase activity (GO:0003887)	Q09615			1.19599			-1.04017
Bm7536	A8PKK7	WBGene00227797	XM_001897229.1	Bestrophin family protein partial mRNA	-	P34672			1.5893		1.31013
Bm7539	A8NNR0	WBGene00227800	XM_001892725.1	TIP41-like family protein partial mRNA	-	P34274					1.16053
Bm7544	A8PKI8	WBGene00227805	XM_001897222.1	Dual specificity phosphatase, catalytic domain containing protein partial mRNA	phosphatase activity (GO:0016791), protein tyrosine/serine/threonine phosphatase activity (GO:0008138)	P34680					1.18243
Bm7549	A0A024MZP5	WBGene00227810	XM_001900685.1	Bromodomain containing protein partial mRNA	DNA binding (GO:0003677), DNA binding (GO:0003677), protein binding (GO:0005515), zinc ion binding (GO:0008270)	Q23590		-1.03938	-1.19611	-1.01176	-1.10619
Bm7557	A8NQE6	WBGene00227818	XM_001892951.1	Hypothetical protein partial mRNA	-	Q23613			1.18407	-1.17017		-1.48649
Bm7558	A8NRG3	WBGene00227819	XM_001893078.1	Glutamate dehydrogenase, mitochondrial precursor, putative partial mRNA	oxidoreductase activity (GO:0016491), binding (GO:0005488)	Q23621			1.44883
Bm7574	A8PK61	WBGene00227835	XM_001897183.1	Eukaryotic initiation factor 3, gamma subunit family protein partial mRNA	translation initiation factor activity (GO:0003743)	Q94416						-1.04644
Bm7583	A8PYK7	WBGene00227844	XM_001896432.1	Tubulin alpha-2 chain partial mRNA	GTP binding (GO:0005525), GTPase activity (GO:0003924), structural molecule activity (GO:0005198)	-	-2.1699		2.01728		2.6592
Bm7585	A8PR98	WBGene00227846	CDP99523.1	Protein Bm7585, isoform c	GTPase activator activity (GO:0005096)	Q8MLZ5				-1.01355
Bm7591	A8PHR1	WBGene00227852	XM_001896588.1	Hypothetical protein partial mRNA	-	Q23665			1.34987		1.6368
Bm76	A0A0J9XL90	WBGene00220337	CDP91004.1	Protein Bm76	-	-			-1.25114
Bm7600	A8NN90	WBGene00227861	XM_001894391.1	Hypothetical protein partial mRNA	actin binding (GO:0003779)	Q9N4M4	-1.43542		1.06057
Bm7610	A0A024MJ71	WBGene00227871	XM_001896606.1	Nuclear hormone receptor family member odr-7, putative partial mRNA	-	-	-1.01682		1.71109		1.57639
Bm7615	A8QBS3	WBGene00227876	XM_001901177.1	Furin-like cysteine rich region family protein partial mRNA	ATP binding (GO:0005524), protein kinase activity (GO:0004672), protein serine/threonine kinase activity (GO:0004674), protein tyrosine kinase activity (GO:0004713), transferase activity, transmembrane receptor protein tyrosine kinase activity (GO:0004714)	B5BM27	-1.0706	-1.17892
Bm7637	A8Q8H1	WBGene00227898	XM_001900655.1	Hsp20/alpha crystallin family protein partial mRNA	-	P17139		-1.28038	-1.70575			1.67447
Bm7639	A8QB57, A8QB59	WBGene00227900	XM_001901015.1	VAB-10A protein partial mRNA	actin binding (GO:0003779), protein binding (GO:0005515)	G5ECP9				-1.08576
Bm7661	A8PFQ8	WBGene00227922	XM_001896287.1	Hypothetical protein partial mRNA	-	Q09635	1.50176
Bm7741	A0A0J9XL37	WBGene00228002	XM_001898900.1	Hypothetical protein partial mRNA	-	-				-1.1446
Bm7742	A0A0K0JTL3	WBGene00228003	XM_001898901.1	Hypothetical protein partial mRNA	-	-			1.53453
Bm7770	A0A0K0JTP2	WBGene00228031	CRZ21738.1	Bm7770	-	-	-3.39889
Bm7796	A0A024MAI6	WBGene00228057	AF036588.1	Small subunit ribosomal RNA gene, partial sequence	-	-				1.00564	1.34392
Bm7797	A8NU68	WBGene00228058	XM_001894015.1	Hypothetical protein partial mRNA	-	-	-1.22286
Bm7799	A8NMG5	WBGene00228060	AF036588.1	Small subunit ribosomal RNA gene, partial sequence	-	-		1.38891		1.72103	1.27698
Bm7818	A8NIY7	WBGene00228079	XM_001892148.1	Hypothetical protein partial mRNA	-	-			1.58393		1.26842
Bm7823	A8PCU6	WBGene00228084	XM_001895851.1	Hypothetical protein partial mRNA	-	-			1.49507
Bm7832	A8P6L0	WBGene00228093	XM_001894966.1	Hypothetical protein partial mRNA	-	E9P898		3.40379	3.58245	3.11536	3.29424
Bm7834	A0A0K0JTX0	WBGene00228095	CRZ21798.1	Bm7834, partial	-	-			1.81686
Bm7837	A0A024MAR4	WBGene00228098	CDP90871.1	Protein Bm7837, isoform a	fucosyltransferase activity (GO:0008417)	G5EDR5			1.43588		1.34417
Bm7841	A0A0K0JTX6	WBGene00228102	XM_001892017.1	Lectin C-type domain containing protein partial mRNA		Q20531				-1.91518
Bm7847	A0A0H5S0R5	WBGene00228108	XM_001894274.1	SON protein partial mRNA	-	-		2.28794	2.30922			-3.41046
Bm7855	A0A0H5RZM3	WBGene00228116	XM_001902265.1	Hypothetical protein partial mRNA	-	-			2.02367
Bm7866	A8NJJ9	WBGene00228127	XM_001892213.1	Hypothetical protein partial mRNA	catalytic activity (GO:0003824)	-	-1.22902		1.13759
Bm7870	A8P161	WBGene00228131	XM_001894218.1	Thrombospondin type 1 domain containing protein partial mRNA	-	-		-1.25586
Bm7875	A0A024NGE5	WBGene00228136	CDQ05372.1	Protein Bm7875	protein binding (GO:0005515)	-			1.00595			-1.1501
Bm7894	A8NI89	WBGene00228155	XM_001892068.1	Nematode cuticle collagen N-terminal domain containing protein partial mRNA	structural constituent of cuticle (GO:0042302)	B2MZB1	-1.74075	-2.3126			1.49664	2.02679
Bm7902	A0A0K0JU42	WBGene00228163	CDQ03192.1	Protein Bm7902, isoform a	-	G5EG96			2.61457
Bm7913	A0A024NAS5	WBGene00228174	CDQ03196.1	Protein Bm7913	-	-				1.64176
Bm7915	A8P6J5	WBGene00228176	XM_001894961.1	Enteropeptidase precursor partial mRNA	protein binding (GO:0005515)	G5EDZ0			1.23944
Bm7918	A0A024NJA2	WBGene00228179	CDQ06369.1	Protein BM-PTR-5, partial	hedgehog receptor activity (GO:0008158)	P91184					1.21713
Bm7941	A8ND32	WBGene00228202	XM_001891532.1	ShTK domain containing protein partial mRNA	-	-				1.45986	1.61674
Bm7942	A0A0K0JU89	WBGene00228203	CDQ06381.1	Protein Bm7942, partial	-	-			1.23499			-1.54419
Bm7943	A0A024NJW1	WBGene00228204	CDQ06382.1	Protein Bm7943, isoform a, partial	-	-	-1.4837		1.25008		1.2204
Bm795	A0A0K0JU99	WBGene00221056	CRZ26200.1	Bm795	-	-	5.88024	4.0867		5.13049
Bm7955	A8QGD8	WBGene00228216	CDQ06391.1	Protein Bm7955, partial	-	Q95Q77	-1.50187		1.7644
Bm7956/Bma-col-164	A0A0J9XKB8	WBGene00228217	XM_001896658.1	Nematode cuticle collagen N-terminal domain containing protein partial mRNA	structural constituent of cuticle (GO:0042302)	Q22651			-1.07973
Bm7991	A0A024NJZ7	WBGene00228252	CDQ06418.1	Protein Bm7991	-	-					1.23982
Bm8	A0A0J9XKF5	WBGene00220269	CDP90684.1	Protein Bm8	-	-	1.20987
Bm8007	A0A0K0JUH0	WBGene00228268	CDQ06423.1	Protein Bm8007, partial	-	-					1.85806
Bm8017	A8P196	WBGene00228278	XM_001896917.1	von Willebrand factor type A domain containing protein partial mRNA	protein binding (GO:0005515)	U4PQZ9	-1.09908		1.00786
Bm8019	A8PJB0	WBGene00228280	XM_001896918.1	TPR Domain containing protein partial mRNA	binding (GO:0005488), protein binding (GO:0005515)	-				-1.43211	-1.42478
Bm8033	A8NNA3	WBGene00228294	XM_001892665.1	Hypothetical protein partial mRNA	protein binding (GO:0005515)	-			-1.0719
Bm8040	A8NMN2	WBGene00228301	XM_001892576.1	Low-density lipoprotein receptor domain class A containing protein partial mRNA	protein binding (GO:0005515)	-	-1.39599	-1.60511
Bm8043	A8NIG1	WBGene00228304	XM_001892088.1	Cuticle collagen 7 precursor partial mRNA	-	O44174	-1.85639	-2.11605			1.79377	2.01297
Bm8047	A8PDS1	WBGene00228308	XM_001895996.1	Hypothetical protein partial mRNA	-	-			-1.10073	-1.05577	-1.24361
Bm8071	A8NDM5	WBGene00228332	XM_001891602.1	Hypothetical protein partial mRNA	-	-					1.08778
Bm8079	A8NE14	WBGene00228340	XM_001891634.1	Hypothetical protein partial mRNA	-	-			1.42776
Bm8098	A8PC59	WBGene00228359	XM_001895765.1	Armadillo/beta-catenin-like repeat family protein partial mRNA	binding (GO:0005488), protein binding (GO:0005515)	Q18825			-2.28765
Bm8100	A0A024NHX9	WBGene00228361	CDQ05903.1	Protein Bm8100, isoform b	-	-			1.26296	2.21279	2.35711	1.08479
Bm8116	A8NR75	WBGene00228377	XM_001894203.1	Zinc finger, C2H2 type family protein partial mRNA	zinc ion binding (GO:0008270)	-		-1.11178	-1.23418		-1.00522
Bm8125	A8P1E3	WBGene00228386	XM_001894253.1	Hypothetical protein partial mRNA	-	-		-1.15422	-1.29159
Bm8132	A0A0K0JUV7	WBGene00228393	XM_001895733.1	Probable 3-hydroxyacyl-CoA dehydrogenase B0272.3, putative partial mRNA	oxidoreductase activity (GO:0016491), binding (GO:0005488), coenzyme binding (GO:0050662)	P41938			1.79939
Bm8135	A8P286	WBGene00228396	XM_001894363.1	Hypothetical protein partial mRNA	-	-	1.65199
Bm8148	A8NT72	WBGene00228409	XM_001893309.1	Hypothetical protein partial mRNA	-	-					1.38873
Bm815	A0A0J9Y4B8	WBGene00221076	CDQ01462.1	Protein Bm815, partial	-	-					-1.22679	-1.37406
Bm816	A0A024N5P5	WBGene00221077	CDQ01463.1	Protein Bm816, partial	-	-		1.92167		2.81414	1.84749
Bm8184	A8P5U7	WBGene00228445	XM_001894852.1	Hypothetical protein partial mRNA	-	-	-1.35574			-1.48892
Bm822	A0A024N684	WBGene00221083	CDQ01469.1	Protein Bm822, partial	sequence-specific DNA binding transcription factor activity (GO:0003700), zinc ion binding (GO:0008270), sequence-specific DNA binding transcription factor activity (GO:0003700), sequence-specific DNA binding (GO:0043565)	-	-1.16203
Bm8252	A0A024NK58	WBGene00228513	XM_001894554.1	DnaJ domain containing protein partial mRNA	-	B2MZA7					-1.61079
Bm8262	A8NEQ4	WBGene00228523	XM_001891694.1	Calcium-binding protein partial mRNA	-	Q8MQG9		1.2427		1.13719
Bm8274	A8NGJ5	WBGene00228535	XM_001891885.1	Abnormal cell migration protein 10 partial mRNA	-	-					1.11968
Bm8282	A8PAN6	WBGene00228543	XM_001895546.1	PRP38 family protein partial mRNA	-	-			-1.28551		-1.20416
Bm8305	A0A024MC96	WBGene00228566	CDP91254.1	Protein Bm8305, isoform a, partial	-	Q95ZJ1			1.34542		1.1958
Bm8307	A8NT12	WBGene00228568	XM_001900039.1	Hypothetical protein partial mRNA	-	-					1.17197
Bm8324	A8QG08	WBGene00228585	XM_001902307.1	Ku70/Ku80 beta-barrel domain containing protein partial mRNA	DNA binding (GO:0003677), ATP-dependent DNA helicase activity (GO:0004003), binding (GO:0005488)	Q21829	-1.07077
Bm8327	A8PT37	WBGene00228588	CDQ06623.1	Protein Bm8327	-	Q9TYK4			1.11227
Bm8377	A0A024NK68	WBGene00228638	XM_001898593.1	Hypothetical protein partial mRNA	-	O44981		-1.89546	-2.01968	-2.10965	-2.23934
Bm8390	A0A024NKQ5	WBGene00228651	XM_001893482.1	Hypothetical protein partial mRNA	cation transmembrane transporter activity (GO:0008324)	Q22541	1.31314
Bm8394	A8PCC7	WBGene00228655	XM_001895791.1	Hypothetical 86.5 kDa protein B0495.10 in chromosome II partial mRNA	-	Q09219	-1.1462		1.40999
Bm8405	A0A024NKR7	WBGene00228666	CDQ06679.1	Protein Bm8405, isoform a, partial	-	-	-2.14551		2.96057		2.50435
Bm8428	A0A0K0JVV2	WBGene00228689	CDQ05468.1	Protein Bm8428, partial	-	-	-2.31853
Bm8430	A8NIW1	WBGene00228691	XM_001892142.1	Protein-tyrosine phosphatase Lar-like precursor, putative partial mRNA	protein binding (GO:0005515)	L8E6W1	-1.26261			-1.40152
Bm8439	A8NHZ5	WBGene00228700	XM_001892046.1	Cuticle collagen 14 partial mRNA	structural constituent of cuticle (GO:0042302)	O01799		3.95663	4.79292	5.41727	6.25995	1.47049
Bm8444	A8NFG3	WBGene00228705	XM_001892573.1	Cuticular collagen Bmcol-2 partial mRNA	-	Q9GYP3		-1.40868
Bm8471	A0A024MCV0	WBGene00228732	CDP91330.1	Protein BM-AAKG-5	catalytic activity (GO:0003824), protein binding (GO:0005515)	-			1.59314
Bm8496	A0A0K0JW23	WBGene00228757	XM_001893263.1	Hypothetical protein partial mRNA	-	-			-1.01624
Bm8498	A0A0K0JW25	WBGene00228759	CDQ06739.1	Protein Bm8498	-	-				2.42414	1.78509
Bm8506	A0A0K0JW34	WBGene00228767	CDQ06742.1	Protein Bm8506, partial	metallopeptidase activity (GO:0008237), zinc ion binding (GO:0008270), metalloendopeptidase activity (GO:0004222)	Q9N2V2	1.2558			1.48835
Bm8509	A0A0J9XMV9	WBGene00228770	XM_001891637.1	Variant SH3 domain containing protein partial mRNA	protein binding (GO:0005515)	-				-2.58881	-2.09795
Bm8514	A8P1A7	WBGene00228775	XM_001895461.1	Hypothetical protein partial mRNA	-	-		1.55807		2.20326	1.21815
Bm8519	A8P059	WBGene00228780	XM_001894075.1	Pherophorin-dz1 protein partial mRNA	-	-		-1.63363	-1.99979	1.40373	1.10599	3.05898
Bm8541	A0A024NH87	WBGene00228802	CDQ05299.1	Protein Bm8541	protein binding (GO:0005515)	-		1.46319
Bm8545	A0A0K0JW76	WBGene00228806	XM_001892567.1	Hypothetical protein partial mRNA	-	-					-1.52485
Bm8550	A0A0J9YCT7	WBGene00228811	XM_001902099.1	DB module family protein partial mRNA	-	O62261				1.00019
Bm8551	A8PQ80	WBGene00228812	XM_001897692.1	Glycoprotein X precursor partial mRNA	-	-			-1.38175
Bm8561	A0A0H5S187	WBGene00228822	XM_001897633.1	Hypothetical protein partial mRNA	-	-					-4.6101
Bm8586	A0A024NHQ4	WBGene00228847	CDQ05703.1	Protein Bm8586	-	-			2.16698	1.3332	2.24175
Bm8603	A8PFC0	WBGene00228864	XM_001896225.1	Ribosomal protein S6 kinase alpha 3 partial mRNA	ATP binding (GO:0005524), protein kinase activity (GO:0004672), ATP binding (GO:0005524), protein serine/threonine kinase activity (GO:0004674), transferase activity	-			1.42191
Bm8604	A8NW42	WBGene00228865	XM_001893660.1	Hypothetical protein partial mRNA	protein binding (GO:0005515)	-			1.34217		1.40067
Bm8626	A8PLH4	WBGene00228887	XM_001897303.1	Hypothetical protein partial mRNA	-	-		1.63491
Bm8627	A0A0K0JWH2	WBGene00228888	XM_001898407.1	Hypothetical protein partial mRNA	-	-			1.20046
Bm8634	A0A0K0JWI0	WBGene00228895	CDP91644.1	Protein Bm8634, isoform b	-	-			2.92363		2.60946
Bm8636	A8NWN9	WBGene00228897	XM_001901673.1	F-box domain containing protein partial mRNA	-	O01761	-1.2435
Bm8661/Bma-mec-7	A0A0K0JWL2	WBGene00228922	XM_001893900.1	Tubulin beta chain partial mRNA	GTP binding (GO:0005525), structural molecule activity (GO:0005198)						1.90447
Bm8662	A0A024NI73	WBGene00228923	CDQ05772.1	Protein Bm8662, isoform a	binding (GO:0005488)	-	-1.11324			-1.11743
Bm8672	A8PEJ0	WBGene00228933	XM_001896115.1	Hypothetical protein partial mRNA	-	-			1.01944
Bm8681	A0A0K0JWN8	WBGene00228942	XM_001892561.1	Hypothetical protein partial mRNA	-	-	1.00116
Bm8687	A8NR63	WBGene00228948	XM_001893049.1	Hypothetical protein partial mRNA	-	-				-1.03716		-1.3575
Bm8696	A8PTZ2	WBGene00228957	CDQ06135.1	Protein Bm8696, isoform b	-	-			1.13272
Bm8701	A8NPN6	WBGene00228962	XM_001892866.1	Hsp20/alpha crystallin family protein partial mRNA	-	-		1.09234	1.14514
Bm8706	A0A0K0JWR5	WBGene00228967	CRZ22657.1	Bm8706	-	-			1.46578
Bm8712	A8NDU8	WBGene00228973	XM_001891616.1	Microfilarial sheath protein, identical partial mRNA	-	-			-1.00538			1.00538
Bm8716	A0A024MDW1, A8P5Q8, A0A024ME91	WBGene00228977	XM_001894837.1	Hypothetical protein partial mRNA	-	-				-1.07563
Bm8723	A0A024MDJ6	WBGene00228984	CDP91842.1	Protein Bm8723	transmembrane transporter activity (GO:0022857)	Q21455				1.47167
Bm8725	Q6RCM3	WBGene00228986	XM_001892476.1	Sheath protein 5, identical partial mRNA	-	-		-1.14407	-1.66046			1.05237
Bm8727	A8P049	WBGene00228988	U43568.2	Microfilarial sheath protein SHP-1a (shp-1a) mRNA, complete cds	-	-			-1.09455
Bm8735	A8NQB8	WBGene00228996	XM_001892938.1	Hypothetical protein partial mRNA	-	-				1.42484
Bm8738	A8PJL3	WBGene00228999	XM_001897021.1	Protein kinase domain containing protein partial mRNA	ATP binding (GO:0005524), protein binding (GO:0005515), protein kinase activity (GO:0004672), ATP binding (GO:0005524), protein serine/threonine kinase activity (GO:0004674), protein tyrosine kinase activity (GO:0004713), transferase activity	Q22245			1.05088
Bm8761	A0A0K0JWY1	WBGene00229022	CDQ04982.1	Protein Bm8761, partial	-	-			1.62608		1.63009
Bm8777	A8NPC1	WBGene00229038	XM_001892810.1	Polyadenylate-binding protein 4 partial mRNA	RNA binding (GO:0003723), nucleic acid binding (GO:0003676), nucleotide binding (GO:0000166)	Q9U302			-1.0546
Bm8786	A0A024MD14	WBGene00229047	CDP92008.1	Protein Bm8786	-	-		2.1128	1.80956			-1.80736
Bm8801	A8NMC4	WBGene00229062	XM_001892532.1	Hypothetical protein partial mRNA	-	-	-1.39901		1.36199		2.01654
Bm8806	A0A024MDA7	WBGene00229067	XM_001893361.1	Hypothetical protein partial mRNA	catalytic activity (GO:0003824)	-			1.77974
Bm8807	A0A024NLI5	WBGene00229068	CDQ06812.1	Protein Bm8807	-	O45380			1.81222		1.57759
Bm8810	A8NZR5	WBGene00229071	XM_001894023.1	Zinc finger, C2H2 type family protein partial mRNA	zinc ion binding (GO:0008270)	-						-1.08152
Bm8819	A8NST9	WBGene00229080	XM_001893241.1	Hypothetical protein partial mRNA	-	-					1.76388
Bm8837	A8P4Y8	WBGene00229098	XM_001894728.1	Hypothetical protein partial mRNA	-	-	3.31262	2.90869		1.98689	-1.28949
Bm8838	A8P4Y5	WBGene00229099	XM_001894727.1	Hypothetical protein partial mRNA	-	-			1.08443
Bm8862	A8NTA3	WBGene00229123	XM_001893314.1	Fukutin partial mRNA	-	O16723	-1.06484
Bm8877	A0A024MF65	WBGene00229138	CDP92167.1	Protein Bm8877, isoform a	-	-		1.06513	1.83145	1.4962	2.29158
Bm8887	A8NCW0	WBGene00229148	XM_001896194.1	IQ calmodulin-binding motif family protein partial mRNA	motor activity (GO:0003774), ATP binding (GO:0005524), protein binding (GO:0005515)	S6F568	-1.29004			-1.63779
Bm8896	A8P3I2	WBGene00229157	XM_001894514.1	Myosin tail family protein partial mRNA	motor activity (GO:0003774), protein binding (GO:0005515)	Q17382		1.46592	1.71369
Bm8903	A8NP84	WBGene00229164	XM_001892795.1	Hypothetical protein partial mRNA	-	-				-1.68979	-1.41107
Bm8925	A0A0K0JXH7	WBGene00229186	CDP92249.1	Protein Bm8925, partial	-	-	-2.36897		2.08534
Bm8946	A0A024MDZ5	WBGene00229207	CDP92319.1	Protein Bm8946, isoform b	-	-				-1.23923
Bm8957	A8Q5R6	WBGene00229218	XM_001900108.1	Reduced folate carrier family protein partial mRNA	folic acid binding (GO:0005542), reduced folate carrier activity (GO:0008518)	O45166		1.06504
Bm8968	A8PD80	WBGene00229229	XM_001895907.1	Hypothetical protein partial mRNA	-	-	-1.19821
Bm8980	A8P4U8	WBGene00229241	XM_001894711.1	Oxidoreductase, short chain dehydrogenase/reductase family protein partial mRNA	oxidoreductase activity (GO:0016491), binding (GO:0005488)	Q86NJ7	1.14884				-1.44688
Bm8984	A0A024NI41	WBGene00229245	CDQ05968.1	Protein Bm8984, isoform a	-	-		1.71897	1.02104	2.17265	1.47947
Bm899	A0A024N6H8	WBGene00221160	XM_001894940.1	Transthyretin-like family protein partial mRNA	-	-					1.37164
Bm8999	A0A0K0JXR3	WBGene00229260	CDQ05833.1	Protein Bm8999, partial	-	-			2.3266		1.75185
Bm9003	A8NCU5	WBGene00229264	XM_001891503.1	Hypothetical protein partial mRNA	-	-					2.00898
Bm9004	A8PCL6	WBGene00229265	XM_001895816.1	AMP-binding enzyme family protein partial mRNA	acyl carrier activity (GO:0000036), catalytic activity (GO:0003824)	B6VQ94	-1.17513		1.32876
Bm9005	A8PCL1	WBGene00229266	XM_001895814.1	Hypothetical protein partial mRNA	-	Q9XX16					-1.22938
Bm9018	A8QG99	WBGene00229279	XM_001902398.1	Hypothetical protein partial mRNA	-	G5EBP5		-1.52287	-1.01365	-1.21058
Bm9021	A8NZV5	WBGene00229282	XM_001894035.1	Nematode cuticle collagen N-terminal domain containing protein partial mRNA	structural constituent of cuticle (GO:0042302)	Q19528	-1.67425	-2.20247			1.25707	1.77126
Bm9022	A0A0J9Y9H9	WBGene00229283	XM_001895310.1	Hypothetical protein partial mRNA	-	-			1.78649
Bm9032	A0A024NGW9	WBGene00229293	XM_001893120.1	Kinesin light chain protein 2, isoform a, putative partial mRNA	binding (GO:0005488), microtubule motor activity (GO:0003777), protein binding (GO:0005515)	P46822						-1.1341
Bm9033	A8P115	WBGene00229294	XM_001894200.1	SNARE domain containing protein partial mRNA	protein binding (GO:0005515)	O16000		1.65655	1.60928	1.57006	1.52408
Bm9040	A0A0H5SH02	WBGene00229301	XM_001894189.1	Hypothetical protein partial mRNA	-	-			-1.36649
Bm9042	A8P0Z6	WBGene00229303	XM_001894186.1	Hypothetical protein partial mRNA	-	-	1.22201		-1.77206		-1.14392
Bm9077	A0A0J9Y7P4	WBGene00229338	XM_001896356.1	Hypothetical protein partial mRNA	-	-					3.58973	2.2287
Bm9080	A8NZ97	WBGene00229341	XM_001893952.1	Small heat shock protein 12.6 partial mRNA	-	P34328			1.77635	1.42474	2.39576
Bm9092	A8NJP5	WBGene00229353	XM_001892233.1	Nematode cuticle collagen N-terminal domain containing protein partial mRNA	-	Q9N3D7						1.21664
Bm9094	A0A0K0JY34	WBGene00229355	XM_001892223.1	Hypothetical protein partial mRNA	-	-			3.08429
Bm9104	A8P0Q8	WBGene00229365	XM_001894152.1	Glutamate dehydrogenase, mitochondrial precursor, putative partial mRNA	oxidoreductase activity (GO:0016491), binding (GO:0005488), oxidoreductase activity	Q23621	-1.22832		1.77789		1.8974
Bm9108	A8NUK4	WBGene00229369	XM_001893472.1	Patched related family protein 12, isoform b, putative partial mRNA	hedgehog receptor activity (GO:0008158)	Q09934				-1.33982
Bm9115	A0A0K0JY64	WBGene00229376	XM_001895843.1	Acyl-CoA desaturase partial mRNA	oxidoreductase activity (GO:0016491), oxidoreductase activity	G5EGN2	2.97305		-3.96358		-3.34255
Bm9130	A8QFT0	WBGene00229391	XM_001902229.1	Glycoprotein gp2 partial mRNA	nucleic acid binding (GO:0003676), zinc ion binding (GO:0008270)	Q7YXD9					1.16714
Bm9131	A8QFS8	WBGene00229392	XM_001902228.1	Salivary glue protein Sgs-3 precursor partial mRNA	-	-	-1.09279				1.3669
Bm9147	A8QHD2	WBGene00229408	XM_001902781.1	Hypothetical protein partial mRNA	-	-				-1.02563
Bm9171	A8Q1F1	WBGene00229432	XM_001898721.1	Hypothetical protein partial mRNA	-	-				-1.10867
Bm9175	A8Q1H1	WBGene00229436	XM_001898733.1	EF hand family protein partial mRNA	calcium ion binding (GO:0005509)	Q17744	-1.29037			-1.02375
Bm9179	A8Q1J1	WBGene00229440	XM_001898744.1	Retinol dehydrogenase 12 partial mRNA	oxidoreductase activity (GO:0016491), binding (GO:0005488)	-				-1.02495	-1.07306
Bm9194	A8Q1V3	WBGene00229455	XM_001898808.1	Conserved hypothetical protein partial mRNA	-	-		1.33922		1.38249
Bm9205	A0A024NCE6	WBGene00229466	CDQ03639.1	Protein Bm9205, isoform b	-	-					1.04689
Bm9220	A8NI52	WBGene00229481	XM_001893692.1	TPR Domain containing protein partial mRNA	binding (GO:0005488), protein binding (GO:0005515)	Q965Q2	-1.02098		1.09268			-1.09047
Bm9263	A0A0K0JYN6	WBGene00229524	XM_001895047.1	Hypothetical protein partial mRNA	-	-		1.34701	1.85046
Bm9289	A0A024NFQ0	WBGene00229550	CDQ04460.1	Protein Bm9289	-	-	1.06956
Bm9301	A0A024MIR0	WBGene00229562	CDP93553.1	Protein Bm9301	DNA binding (GO:0003677)	-			1.12904
Bm9308	A8NW96	WBGene00229569	XM_001893672.1	Hypothetical protein partial mRNA	-	-				-1.17509		-1.05796
Bm9332	A0A0K0JYW8	WBGene00229593	XM_001895861.1	Hypothetical protein partial mRNA	galactosyltransferase activity (GO:0008378)	Q8MQG4			2.72139		2.75
Bm9334	A8P3B2	WBGene00229595	XM_001894484.1	Hypothetical protein partial mRNA	-	-						-1.19099
Bm9338	A8QHK1	WBGene00229599	XM_001902850.1	Phosphatidylinositol-specific phospholipase C, X domain containing protein partial mRNA	phosphoric diester hydrolase activity (GO:0008081), phospholipase C activity (GO:0004629)	-			1.03104
Bm9344	A0A0H5S4K8	WBGene00229605	CDP93672.1	Protein Bm9344, isoform a	-	-			4.38825
Bm9346	A8NNQ3	WBGene00229607	XM_001892723.1	Transthyretin-like family protein partial mRNA	-	Q9XWL1		1.20353		1.59047
Bm9350	A0A024MIJ6	WBGene00229611	CDP93687.1	Protein Bm9350, isoform b	protein kinase activity (GO:0004672), ATP binding (GO:0005524), transferase activity	O44408				1.49398
Bm9362	A0A024MI29	WBGene00229623	XM_001894019.1	Dynamin partial mRNA	GTP binding (GO:0005525), GTPase activity (GO:0003924), GTP binding (GO:0005525), protein binding (GO:0005515)	P39055					-1.14712
Bm9363	A0A024NFA5	WBGene00229624	CDQ04634.1	Protein Bm9363, isoform a	-	-				-1.62789
Bm9380	A8PJW0	WBGene00229641	XM_001897118.1	Serpin precursor partial mRNA	serine-type endopeptidase inhibitor activity (GO:0004867)	-		2.65933	3.63271	3.09873	4.10876
Bm9384	A8QGE3	WBGene00229645	XM_001902442.1	Hypothetical protein partial mRNA	-	-						-1.26095
Bm9432	A8PH91	WBGene00229693	XM_001896507.1	Hypothetical protein partial mRNA	-	A5Z2S3	-1.09105			-1.08385
Bm9460	A8PHK7	WBGene00229721	XM_001898579.1	Zinc finger, C2H2 type family protein partial mRNA	zinc ion binding (GO:0008270), nucleic acid binding (GO:0003676)	G5ECP1						1.00803
Bm9471	A8P4N2	WBGene00229732	XM_001894687.1	Hsp20/alpha crystallin family protein partial mRNA	-	-		1.02171
Bm9475	A0A0K0JZF1	WBGene00229736	XM_001896381.1	Hypothetical protein partial mRNA	catalytic activity (GO:0003824), catalytic activity (GO:0003824)	E3W745	-1.57359		1.82584		1.84765
Bm9477	A0A024MIT3	WBGene00229738	CDP94016.1	Protein Bm9477	-	-				1.78676	1.05529
Bm9492	A8NX76	WBGene00229753	XM_001893778.1	Phospholipase c like protein 1, isoform b, putative partial mRNA	-	Q8IA76			-1.09439
Bm9504	A8PU05	WBGene00229765	XM_001897840.1	Cuticle collagen dpy-7 precursor partial mRNA	-	Q18345	1.3554		-1.62493		-1.79635
Bm9512	A8PTF6	WBGene00229773	XM_001897872.1	Hypothetical protein partial mRNA	-	-	1.32957
Bm9518	A8PR77	WBGene00229779	XM_001897906.1	Hypothetical protein partial mRNA	-	-				-1.34522	-1.15743
Bm9542	A0A024MKJ4	WBGene00229803	CDP94301.1	Protein Bm9542, isoform a	-	-					-1.29314
Bm9546	A8PRW6	WBGene00229807	XM_001897979.1	Hypothetical protein partial mRNA	-	O44990		1.26273		1.85826	1.21116
Bm9604	A8QH83	WBGene00229865	XM_001902732.1	Hypothetical protein partial mRNA	-	-			1.38562	1.39981	1.48414
Bm9618	A8PYI5	WBGene00229879	XM_001899144.1	Hypothetical protein partial mRNA	-	H9G321			-1.12875			1.09846
Bm9623	A0A0H5S5G8	WBGene00229884	XM_001899123.1	Hypothetical protein partial mRNA	-	-			-2.05174
Bm9626	A0A0K0JZX8	WBGene00229887	XM_001899119.1	Hypothetical protein partial mRNA	-	-	2.46661		-1.73761
Bm9646	A8PYF4	WBGene00229907	XM_001899034.1	Hypothetical protein partial mRNA	-	-			-1.05069
Bm9649	A0A0J9XTF2	WBGene00229910	XM_001899028.1	Hypothetical protein partial mRNA	-	-	1.88422		-2.39635
Bm9693	A8PCG4	WBGene00229954	XM_001895802.1	Hypothetical protein partial mRNA	-	-				1.33437	1.3099
Bm9707/Bm2836/Bma-ptp-1	A0A0K0K073	WBGene00223097	XM_001897409.1	Protein-tyrosine phosphatase 1 partial mRNA	phosphatase activity (GO:0016791), protein binding (GO:0005515), protein tyrosine phosphatase activity (GO:0004725)	P28191		-1.36051	-1.25687			1.33193
Bm9712	A8PMM4	WBGene00229973	XM_001897399.1	Oxidoreductase, short chain dehydrogenase/reductase family protein partial mRNA	oxidoreductase activity (GO:0016491), binding (GO:0005488)	-	-1.40198	-1.62798		-1.71148
Bm9726	A8NMI4, A0A024MMI8	WBGene00229987	XM_001892558.1	KH domain containing protein partial mRNA	-	-				-1.10155
Bm9730	A0A024MNR9	WBGene00229991	CDP95298.1	Protein Bm9730	-	-			1.00339		1.08066
Bm9731	A0A024MP99	WBGene00229992	CDP95299.1	Protein Bm9731	-	-					-1.42903
Bm975	A0A0J9Y4V5	WBGene00221236	XM_001897409.1	Protein-tyrosine phosphatase 1 partial mRNA	-	-					1.78303
Bm9776	A8PAA8	WBGene00230037	XM_001895491.1	Hypothetical protein partial mRNA	-	-				1.79084	2.16626	1.17992
Bm9779	A8PNW3	WBGene00230040	XM_001897513.1	Hypothetical protein partial mRNA	-	-	1.60659	2.0199		1.659
Bm9809	A0A0J9XTS5	WBGene00230070	XM_001900789.1	LysA partial mRNA	-	-			-1.47007
Bm9816	A8QGR2	WBGene00230077	XM_001902683.1	Leucyl aminopeptidase partial mRNA	-	-			1.02432	1.01758	1.15694
Bm9824	A8Q9M4	WBGene00230085	XM_001900857.1	Hypothetical protein partial mRNA	-	E2JKY8				-1.23166
Bm9851	A0A024MPH8	WBGene00230112	XM_001893249.1	Hypothetical protein partial mRNA	-	-			1.00055
Bm9859	A8NM80	WBGene00230120	XM_001892517.1	Hypothetical protein partial mRNA	-	-			1.16633
Bm9882	A0A0I9N5A2	WBGene00230143	XM_001899694.1	Posterior Sex Combs gene. partial mRNA	protein binding (GO:0005515), zinc ion binding (GO:0008270)	-				-1.02998
Bm9893	A0A0J9XUQ8	WBGene00230154	XM_001895425.1	Hypothetical protein partial mRNA	-	-					2.68043
Bm9915	A0A0K0K0Y3	WBGene00230176	XM_001898178.1	Prismalin-14 partial mRNA	-	-				2.51649	2.45236
Bm9917	A8PT76	WBGene00230178	XM_001898171.1	Hypothetical protein partial mRNA	-	-	1.25784				-1.40914
Bm9923	A8PSU2	WBGene00230184	XM_001898132.1	Hypothetical protein partial mRNA	-	-				1.02849	1.27874
Bm9939	A8QEL2	WBGene00230200	XM_001901724.1	Hypothetical protein partial mRNA	-	-				-1.06737
Bm9941	A8Q8Q1	WBGene00230202	XM_001902694.1	Nematode cuticle collagen N-terminal domain containing protein partial mRNA	structural constituent of cuticle (GO:0042302)	H2L0P1		-2.32802	-1.6378	-1.41608
Bm9954	A0A0H5S7W3	WBGene00230215	XM_001901782.1	Protein-tyrosine phosphatase containing protein partial mRNA	phosphatase activity (GO:0016791), protein tyrosine phosphatase activity (GO:0004725)	Q18652	-1.75524				1.62024
Bm9957	A8QEU4	WBGene00230218	XM_001901791.1	Phosphatidylinositol-specific phospholipase C, X domain containing protein partial mRNA	phosphoric diester hydrolase activity (GO:0008081), phosphatidylinositol phospholipase C activity (GO:0004435), phospholipase C activity (GO:0004629)	-			1.11968
Bm9961	A8QEX1	WBGene00230222	XM_001901818.1	Hypothetical protein partial mRNA	-	-					-1.25774
Bm9975	A8QF17	WBGene00230236	XM_001901864.1	Putative serine/threonine phosphatase partial mRNA	hydrolase activity (GO:0016787)	P91420	2.27664				-1.87686
Bm9995	A8QF92	WBGene00230256	XM_001901939.1	High molecular weight glutenin subunit x, putative partial mRNA	-	-	1.01114		-1.73261
Bm9996	A8QF93	WBGene00230257	XM_001901940.1	EBNA-2 nuclear protein partial mRNA	-	-		3.24386	3.88937	3.25651	3.96969

## Sheet: collagens
Feature	Uniprot #	Wormbase ID	Genbank ID	Gene Annotation	GO Annotation	C.elegans Ortholog	T2 vs T1	T3 vs T1	T3 vs T2	T4 vs T1	T4 vs T2	T4 vs T3
Bm10414	A8PIC4	WBGene00230675	XM_001899909.1	Nematode cuticle collagen N-terminal domain containing protein (Bm1_42405) partial	structural constituent of cuticle (GO:0042302)	Q9NAE0			-1.10913
Bm11024	A8NQ31	WBGene00231285	XM_001898379.1	Collagen col-34 partial mRNA	structural constituent of cuticle (GO:0042302)	P34687		-1.12164				1.75932
Bm11095	A8P065	WBGene00231356	XM_001894079.1	Cuticle collagen C09G5.5 partial mRNA	structural constituent of cuticle (GO:0042302)	Q86S35	-3.12057	-3.21276		-1.19687	1.96207	2.02518
Bm11338	A0A024NLK7	WBGene00231599	XM_001891649.1	Cuticle collagen 14 partial mRNA	structural constituent of cuticle (GO:0042302)	B2MZB1				1.25986
Bm1249	A0A0K0IUU3	WBGene00221510	XM_001897840.1	Cuticle collagen dpy-7 precursor partial mRNA	-	-	2.25654		-2.72978		-2.84485
Bm14703/Bma-col-113	A0A0J9XS40	WBGene00235038	XM_001899171.1	Cuticle collagen C09G5.3 partial mRNA	-	M1ZJS7			-1.84964
Bm2110	A8NXP7	WBGene00222371	XM_001893808.1	Nematode cuticle collagen N-terminal domain containing protein partial mRNA	structural constituent of cuticle (GO:0042302)	P18835				1.60552
Bm2605	A8PZM0, A8PZM2	WBGene00222866	XM_001901751.1	Cuticle collagen 7 precursor partial mRNA	-	Q19528					1.32917
Bm2854	A8NKE1	WBGene00223115	XM_001894919.1	Nematode cuticle collagen N-terminal domain containing protein partial mRNA	structural constituent of cuticle (GO:0042302)	P18835	-1.34819	-2.05929				1.44576
Bm3144	A8P5B1	WBGene00223405	XM_001894792.1	Collagen alpha 2(IV) chain precursor partial mRNA	binding (GO:0005488), extracellular matrix structural constituent (GO:0005201)	P17140-2					1.00034	1.60234
Bm4507	A8Q403	WBGene00224768	XM_001898834.1	Cuticle collagen 13 precursor partial mRNA	structural constituent of cuticle (GO:0042302)	O44796		-1.18989	-1.402			1.2325
Bm4605	A8NUZ7	WBGene00224866	XM_001902676.1	Collagen col-34 partial mRNA	structural constituent of cuticle (GO:0042302)	P34687				1.36642	1.9533	2.23642
Bm6324	Q17163	WBGene00226585	XM_001902897.1	Collagen alpha partial mRNA	-	P17140		-1.3796	-1.76349			1.67696
Bm6324/Bma-emb-9	A0A0K0JMP3	WBGene00226585	XM_001902897.1	Collagen alpha partial mRNA	-	P17139						1.67696
Bm6421	A8PQM2	WBGene00226682	XM_001897726.1	Collagen protein 109 partial mRNA	structural constituent of cuticle (GO:0042302)	Q9N527			-1.05611			1.02324
Bm7408	A8NV36	WBGene00227669	XM_001893538.1	Cuticle collagen 34 partial mRNA	structural constituent of cuticle (GO:0042302)	P34687						1.07651
Bm7894	A8NI89	WBGene00228155	XM_001892068.1	Nematode cuticle collagen N-terminal domain containing protein partial mRNA	structural constituent of cuticle (GO:0042302)	B2MZB1	-1.74075	-2.3126			1.49664	2.02679
Bm7956/Bma-col-164	A0A0J9XKB8	WBGene00228217	XM_001896658.1	Nematode cuticle collagen N-terminal domain containing protein partial mRNA	structural constituent of cuticle (GO:0042302)	Q22651			-1.07973
Bm8043	A8NIG1	WBGene00228304	XM_001892088.1	Cuticle collagen 7 precursor partial mRNA	-	O44174	-1.85639	-2.11605			1.79377	2.01297
Bm8439	A8NHZ5	WBGene00228700	XM_001892046.1	Cuticle collagen 14 partial mRNA	structural constituent of cuticle (GO:0042302)	O01799		3.95663	4.79292	5.41727	6.25995	1.47049
Bm8444	A8NFG3	WBGene00228705	XM_001892573.1	Cuticular collagen Bmcol-2 partial mRNA	-	Q9GYP3		-1.40868
Bm9021	A8NZV5	WBGene00229282	XM_001894035.1	Nematode cuticle collagen N-terminal domain containing protein partial mRNA	structural constituent of cuticle (GO:0042302)	Q19528	-1.67425	-2.20247			1.25707	1.77126
Bm9092	A8NJP5	WBGene00229353	XM_001892233.1	Nematode cuticle collagen N-terminal domain containing protein partial mRNA	-	Q9N3D7						1.21664
Bm9504	A8PU05	WBGene00229765	XM_001897840.1	Cuticle collagen dpy-7 precursor partial mRNA	-	Q18345	1.3554		-1.62493		-1.79635
Bm9941	A8Q8Q1	WBGene00230202	XM_001902694.1	Nematode cuticle collagen N-terminal domain containing protein partial mRNA	structural constituent of cuticle (GO:0042302)	H2L0P1		-2.32802	-1.6378	-1.41608
