# Supplementary material for: The Effect of In Vitro Cultivation on the Transcriptome of Adult Brugia malayi
Source: PLoS Negl Trop Dis. 2016 Jan 4;10(1):e0004311. doi: 10.1371/journal.pntd.0004311 (PMC4699822; doi:10.1371/journal.pntd.0004311)
Supplement: S5 Table — All genes with a log2 fold-change < -1.0 or > +1.0 are listed for all comparisons between biological replicates coming from three different hosts. (XLS) [file pntd.0004311.s007.xls]

## Sheet: Sheet1
Feature	Uniprot #	Wormbase ID	Genbank ID	Gene Annotation	GO Annotation	C. elegans Homolog	Gerbil2-Gerbil1:logFC	Gerbil3-Gerbil2:logFC	Gerbil3-Gerbil1:logFC
Bm13388	A0A0J9XNH1	WBGene00233649	CDP92398.1	Protein Bm13388	-	-		1.86191
Bm2590	A0A024MKF6	WBGene00222851	CDP94250.1	Protein Bm2590, isoform b	-	Q7YX65	-1.66174
Bm294	A0A0J9XPW6	WBGene00220555	CDP92583.1	Protein Bm294	protein binding (GO:0005515)	-	-2.22416	1.23123
Bm4711	A0A0J9XZR7	WBGene00224972	CDP98847.1	Protein Bm4711	-	Q2EEM8		1.09213
Bm7394	A0A0J9XV31	WBGene00227655	XM_001898206.1	Ser/Thr protein phosphatase family protein partial mRNA	hydrolase activity (GO:0016787)	-		2.79006
Bm7941	A0A0K0JU88	WBGene00228202	XM_001891532.1	ShTK domain containing protein partial mRNA	-	-	-2.07109	1.98759
Bm816	A0A024N5P5	WBGene00221077	CDQ01463.1	Protein Bm816, partial	-	-	-2.16569	2.0851
